# Supplementary material for: (4-Hydr­oxy-2,5-dimethyl­phen­yl)phenyl­methanone
Source: Acta Crystallogr Sect E Struct Rep Online. 2009 Oct 3;65(Pt 11):o2614. doi: 10.1107/S1600536809039488 (PMC2971310; doi:10.1107/S1600536809039488)
Supplement: Supplementary file 1 [file e-65-o2614-sup1.cif]

##############################################################################
###                                                                        ###
###        Electronic paper (Acta Crystallographica Section E)             ###
###                                                                        ###
##############################################################################
#                                                                            #
# This CIF contains the data in a paper accepted for publication in Acta     #
# Crystallographica Section E. It conforms to the requirements of Notes      #
# for Authors for Section E, and has been peer reviewed under the auspices   #
# of the IUCr Commission on Journals.                                        #
#                                                                            #
# Full details of the Crystallographic Information File format               #
# are given in the paper "The Crystallographic Information File (CIF):       #
# a New Standard Archive File for Crystallography" by S. R. Hall, F. H.      #
# Allen and I. D. Brown [Acta Cryst. (1991), A47, 655-685].                  #
#                                                                            #
# The current version of the core CIF dictionary is obtainable from          #
# ftp://ftp.iucr.org/pub/cif_core.dic. The current version number is 2.4.    #
#                                                                            #
# Software is freely available for graphical display of the structure(s) in  #
# this CIF.  For information consult the CIF home page http://www.iucr.org/  #
# cif/home.html                                                              #
#                                                                            #
# This file may be used for bona fide research purposes within the           #
# scientific community so long as proper attribution is given to the journal # 
# article from which it was obtained.                                        #
#                                                                            #
##############################################################################
                                             
data_I
_audit_creation_method     SHELXL-97
_chemical_name_systematic
;
(4-Hydroxy-2,5-dimethylphenyl)phenylmethanone
;
_chemical_name_common     ?
_chemical_formula_moiety     'C15 H14 O2'
_chemical_formula_sum     'C15 H14 O2'
_chemical_formula_iupac     'C15 H14 O2'
_chemical_formula_weight     226.26
_chemical_melting_point     443.0(10)
_symmetry_cell_setting     orthorhombic
_symmetry_space_group_name_H-M     'P b c a'
_symmetry_space_group_name_Hall     '-P 2ac 2ab'
loop_
    _symmetry_equiv_pos_as_xyz
    'x, y, z'
    '-x+1/2, -y, z+1/2'
    'x+1/2, -y+1/2, -z'
    '-x, y+1/2, -z+1/2'
    '-x, -y, -z'
    'x-1/2, y, -z-1/2'
    '-x-1/2, y-1/2, z'
    'x, -y-1/2, z-1/2'
_cell_length_a     12.1392(10)
_cell_length_b     8.1386(7)
_cell_length_c     23.665(2)
_cell_angle_alpha     90.00
_cell_angle_beta     90.00
_cell_angle_gamma     90.00
_cell_volume     2338.0(3)
_cell_formula_units_Z     8
_cell_measurement_reflns_used     1709
_cell_measurement_theta_min     2.50
_cell_measurement_theta_max     30.72
_cell_measurement_temperature     123(2)
_exptl_crystal_description     shard
_exptl_crystal_colour     colourless
_exptl_crystal_size_max     0.25
_exptl_crystal_size_mid     0.12
_exptl_crystal_size_min     0.05
_exptl_crystal_density_diffrn     1.286
_exptl_crystal_density_meas     ?
_exptl_crystal_density_method     'not measured'
_exptl_crystal_F_000     960
_exptl_absorpt_coefficient_mu     0.084
_exptl_absorpt_correction_type     'multi-scan'
_exptl_absorpt_process_details     '(CrysAlis CCD; Oxford Diffraction, 2009)'
_exptl_absorpt_correction_T_min     0.90427
_exptl_absorpt_correction_T_max     1.00000
_diffrn_ambient_temperature     123(2)
_diffrn_radiation_type     MoK\a
_diffrn_radiation_wavelength     0.71073
_diffrn_radiation_source     'fine-focus sealed tube'
_diffrn_radiation_monochromator     graphite
_diffrn_measurement_device_type     'Oxford Diffraction Gemini S'
_diffrn_measurement_method     \w
_diffrn_detector_area_resol_mean     ?
_diffrn_reflns_number     9067
_diffrn_reflns_av_R_equivalents     0.061
_diffrn_reflns_av_sigmaI/netI     0.095
_diffrn_reflns_theta_min     3.13
_diffrn_reflns_theta_max     25.00
_diffrn_reflns_theta_full     26.00
_diffrn_measured_fraction_theta_max     0.997
_diffrn_measured_fraction_theta_full     0.997
_diffrn_reflns_limit_h_min     -12
_diffrn_reflns_limit_h_max     14
_diffrn_reflns_limit_k_min     -9
_diffrn_reflns_limit_k_max     9
_diffrn_reflns_limit_l_min     -28
_diffrn_reflns_limit_l_max     26
_diffrn_standards_number     0
_diffrn_standards_interval_count     ?
_diffrn_standards_interval_time     0
_diffrn_standards_decay_%     0
_refine_special_details
;
Refinement of <i>F</i>^2^ against ALL reflections. The weighted <i>R</i>-factor
<i>wR</i> and goodness of fit <i>S</i> are based on <i>F</i>^2^, conventional
<i>R</i>-factors <i>R</i> are based on <i>F</i>, with <i>F</i> set to zero for
negative <i>F</i>^2^. The threshold expression of <i>F</i>^2^ >
\s(<i>F</i>^2^) is used only for calculating <i>R</i>-factors(gt) <i>etc</i>.
and is not relevant to the choice of reflections for refinement.
<i>R</i>-factors based on <i>F</i>^2^ are statistically about twice as large
as those based on <i>F</i>, and <i>R</i>- factors based on ALL data will be
even larger.
;
_reflns_number_total     2059
_reflns_number_gt     1061
_reflns_threshold_expression     I>2\s(I)
_refine_ls_structure_factor_coef     Fsqd
_refine_ls_matrix_type     full
_refine_ls_R_factor_all     0.0874
_refine_ls_R_factor_gt     0.0322
_refine_ls_wR_factor_gt     0.0519
_refine_ls_wR_factor_ref     0.0576
_refine_ls_goodness_of_fit_ref     0.726
_refine_ls_restrained_S_all     0.726
_refine_ls_number_reflns     2059
_refine_ls_number_parameters     158
_refine_ls_number_restraints     0
_refine_ls_hydrogen_treatment     constr
_refine_ls_weighting_scheme     calc
_refine_ls_weighting_details
                 'calc w=1/[\s^2^(Fo^2^)+(0.0224P)^2^] where P=(Fo^2^+2Fc^2^)/3'
_atom_sites_solution_hydrogens     geom
_atom_sites_solution_primary     direct
_atom_sites_solution_secondary     difmap
_refine_ls_shift/su_max     0.000
_refine_ls_shift/su_mean     0.000
_refine_diff_density_max     0.146
_refine_diff_density_min     -0.144
_refine_ls_extinction_method     'SHELXL97 (Sheldrick, 2008)'
_refine_ls_extinction_coef     0.0019(2)
_refine_ls_extinction_expression
                                  'Fc^*^=kFc[1+0.001xFc^2^\l^3^/sin(2\q)]^-1/4^'
loop_
    _atom_type_symbol
    _atom_type_description
    _atom_type_scat_dispersion_real
    _atom_type_scat_dispersion_imag
    _atom_type_scat_source
    'C' 'C' 0.0033 0.0016
                         'International Tables Vol C Tables 4.2.6.8 and 6.1.1.4'
    'H' 'H' 0.0000 0.0000
                         'International Tables Vol C Tables 4.2.6.8 and 6.1.1.4'
    'O' 'O' 0.0106 0.0060
                         'International Tables Vol C Tables 4.2.6.8 and 6.1.1.4'
    'N' 'N' 0.0061 0.0033
                         'International Tables Vol C Tables 4.2.6.8 and 6.1.1.4'
    'Cl' 'Cl' 0.1484 0.1585
                         'International Tables Vol C Tables 4.2.6.8 and 6.1.1.4'
_computing_data_collection     'CrysAlis CCD (Oxford Diffraction, 2009)'
_computing_cell_refinement     'CrysAlis CCD (Oxford Diffraction, 2009)'
_computing_data_reduction     'CrysAlis RED (Oxford Diffraction, 2009)'
_computing_structure_solution     'SHELXS97 (Sheldrick, 2008)'
_computing_structure_refinement     'SHELXL97 (Sheldrick, 2008)'
_computing_molecular_graphics
'ORTEP-3 for Windows (Farrugia, 1997) and Mercury (Macrae <i>et al.</i>,  2006)'
_computing_publication_material     'PARST95 (Nardelli, 1995)'
loop_
    _atom_site_type_symbol
    _atom_site_label
    _atom_site_fract_x
    _atom_site_fract_y
    _atom_site_fract_z
    _atom_site_U_iso_or_equiv
    _atom_site_adp_type
    _atom_site_calc_flag
    _atom_site_refinement_flags
    _atom_site_occupancy
    _atom_site_disorder_assembly
    _atom_site_disorder_group
    O O1 0.83004(8) 0.77322(14) 0.37654(5) 0.0301(3) Uani d . 1 . .
    O O2 0.51698(9) 0.86337(14) 0.58360(5) 0.0261(3) Uani d . 1 . .
    H H2 0.4559 0.8151 0.5849 0.039 Uiso calc R 1 . .
    C C1 0.67652(14) 0.8006(2) 0.31719(7) 0.0211(4) Uani d . 1 . .
    C C2 0.73020(14) 0.7315(2) 0.27099(7) 0.0291(5) Uani d . 1 . .
    H H2A 0.7986 0.6768 0.2761 0.035 Uiso calc R 1 . .
    C C3 0.68450(16) 0.7422(2) 0.21789(7) 0.0370(5) Uani d . 1 . .
    H H3 0.7213 0.6946 0.1865 0.044 Uiso calc R 1 . .
    C C4 0.58475(16) 0.8226(2) 0.21010(8) 0.0363(5) Uani d . 1 . .
    H H4 0.5527 0.8278 0.1735 0.044 Uiso calc R 1 . .
    C C5 0.53206(15) 0.8948(2) 0.25549(7) 0.0306(5) Uani d . 1 . .
    H H5 0.4649 0.9524 0.2499 0.037 Uiso calc R 1 . .
    C C6 0.57691(14) 0.8834(2) 0.30907(7) 0.0248(5) Uani d . 1 . .
    H H6 0.5400 0.9317 0.3403 0.030 Uiso calc R 1 . .
    C C7 0.72879(13) 0.78937(19) 0.37381(7) 0.0210(4) Uani d . 1 . .
    C C8 0.66409(13) 0.80471(19) 0.42695(7) 0.0186(4) Uani d . 1 . .
    C C9 0.71040(13) 0.9034(2) 0.46920(7) 0.0209(4) Uani d . 1 . .
    H H9 0.7782 0.9572 0.4616 0.025 Uiso calc R 1 . .
    C C10 0.66178(13) 0.9261(2) 0.52152(7) 0.0185(4) Uani d . 1 . .
    C C11 0.56262(13) 0.8428(2) 0.53126(7) 0.0195(4) Uani d . 1 . .
    C C12 0.51675(13) 0.74203(19) 0.49063(7) 0.0210(4) Uani d . 1 . .
    H H12 0.4505 0.6849 0.4990 0.025 Uiso calc R 1 . .
    C C13 0.56518(13) 0.7218(2) 0.43752(7) 0.0189(4) Uani d . 1 . .
    C C14 0.71190(13) 1.0335(2) 0.56630(7) 0.0270(5) Uani d . 1 . .
    H H14A 0.7342 0.9656 0.5986 0.040 Uiso calc R 1 . .
    H H14B 0.6577 1.1150 0.5787 0.040 Uiso calc R 1 . .
    H H14C 0.7766 1.0898 0.5509 0.040 Uiso calc R 1 . .
    C C15 0.51105(14) 0.6050(2) 0.39635(7) 0.0266(5) Uani d . 1 . .
    H H15A 0.4730 0.5180 0.4173 0.040 Uiso calc R 1 . .
    H H15B 0.5673 0.5560 0.3719 0.040 Uiso calc R 1 . .
    H H15C 0.4577 0.6653 0.3732 0.040 Uiso calc R 1 . .
loop_
    _atom_site_aniso_label
    _atom_site_aniso_U_11
    _atom_site_aniso_U_22
    _atom_site_aniso_U_33
    _atom_site_aniso_U_12
    _atom_site_aniso_U_13
    _atom_site_aniso_U_23
    O1 0.0175(6) 0.0449(8) 0.0279(7) 0.0032(7) -0.0010(6) 0.0015(7)
    O2 0.0221(7) 0.0330(8) 0.0231(7) -0.0020(6) 0.0038(6) 0.0001(6)
    C1 0.0213(10) 0.0219(10) 0.0200(10) -0.0005(9) -0.0006(9) 0.0020(9)
    C2 0.0321(10) 0.0282(12) 0.0269(11) 0.0059(9) 0.0025(10) 0.0014(9)
    C3 0.0531(13) 0.0374(13) 0.0206(11) 0.0084(11) 0.0015(11) -0.0035(9)
    C4 0.0521(14) 0.0336(13) 0.0231(12) 0.0027(11) -0.0110(11) 0.0034(10)
    C5 0.0343(12) 0.0256(12) 0.0318(12) 0.0013(9) -0.0102(10) 0.0043(10)
    C6 0.0256(10) 0.0246(11) 0.0241(11) -0.0005(9) 0.0002(10) -0.0013(9)
    C7 0.0231(9) 0.0179(10) 0.0219(10) 0.0001(8) -0.0003(9) 0.0007(9)
    C8 0.0176(9) 0.0187(10) 0.0196(10) 0.0029(8) -0.0009(9) 0.0019(9)
    C9 0.0172(9) 0.0203(10) 0.0253(11) -0.0006(8) -0.0015(9) 0.0069(9)
    C10 0.0199(10) 0.0173(10) 0.0185(10) 0.0035(8) -0.0030(9) 0.0021(8)
    C11 0.0204(10) 0.0207(10) 0.0173(10) 0.0063(8) 0.0026(9) 0.0037(9)
    C12 0.0170(9) 0.0206(11) 0.0253(10) -0.0004(9) 0.0004(8) 0.0049(9)
    C13 0.0173(9) 0.0181(10) 0.0215(10) 0.0023(8) -0.0029(8) 0.0006(8)
    C14 0.0252(10) 0.0274(11) 0.0283(11) -0.0007(9) 0.0004(9) 0.0027(9)
    C15 0.0267(10) 0.0248(11) 0.0283(11) -0.0032(9) -0.0006(9) -0.0002(9)
_geom_special_details
;
All e.s.d.'s (except the e.s.d. in the dihedral angle between two l.s. planes)
are estimated using the full covariance matrix. The cell e.s.d.'s are taken
into account individually in the estimation of e.s.d.'s in distances, angles
and torsion angles; correlations between e.s.d.'s in cell parameters are only
used when they are defined by crystal symmetry. An approximate (isotropic)
treatment of cell e.s.d.'s is used for estimating e.s.d.'s involving l.s.
planes.
;
loop_
    _geom_bond_atom_site_label_1
    _geom_bond_atom_site_label_2
    _geom_bond_site_symmetry_2
    _geom_bond_distance
    _geom_bond_publ_flag
    O1 C7 . 1.2377(17) ?
    O2 C11 . 1.3674(18) ?
    O2 H2 . 0.8400 ?
    C1 C2 . 1.391(2) ?
    C1 C6 . 1.397(2) ?
    C1 C7 . 1.486(2) ?
    C2 C3 . 1.376(2) ?
    C2 H2A . 0.9500 ?
    C3 C4 . 1.388(2) ?
    C3 H3 . 0.9500 ?
    C4 C5 . 1.381(2) ?
    C4 H4 . 0.9500 ?
    C5 C6 . 1.383(2) ?
    C5 H5 . 0.9500 ?
    C6 H6 . 0.9500 ?
    C7 C8 . 1.488(2) ?
    C8 C13 . 1.400(2) ?
    C8 C9 . 1.400(2) ?
    C9 C10 . 1.384(2) ?
    C9 H9 . 0.9500 ?
    C10 C11 . 1.401(2) ?
    C10 C14 . 1.503(2) ?
    C11 C12 . 1.381(2) ?
    C12 C13 . 1.397(2) ?
    C12 H12 . 0.9500 ?
    C13 C15 . 1.511(2) ?
    C14 H14A . 0.9800 ?
    C14 H14B . 0.9800 ?
    C14 H14C . 0.9800 ?
    C15 H15A . 0.9800 ?
    C15 H15B . 0.9800 ?
    C15 H15C . 0.9800 ?
loop_
    _geom_angle_atom_site_label_1
    _geom_angle_atom_site_label_2
    _geom_angle_atom_site_label_3
    _geom_angle_site_symmetry_1
    _geom_angle_site_symmetry_3
    _geom_angle
    _geom_angle_publ_flag
    C11 O2 H2 . . 109.5 ?
    C2 C1 C6 . . 119.48(15) ?
    C2 C1 C7 . . 118.93(15) ?
    C6 C1 C7 . . 121.56(15) ?
    C3 C2 C1 . . 120.20(16) ?
    C3 C2 H2A . . 119.9 ?
    C1 C2 H2A . . 119.9 ?
    C2 C3 C4 . . 120.17(17) ?
    C2 C3 H3 . . 119.9 ?
    C4 C3 H3 . . 119.9 ?
    C5 C4 C3 . . 120.07(17) ?
    C5 C4 H4 . . 120.0 ?
    C3 C4 H4 . . 120.0 ?
    C4 C5 C6 . . 120.13(17) ?
    C4 C5 H5 . . 119.9 ?
    C6 C5 H5 . . 119.9 ?
    C5 C6 C1 . . 119.93(16) ?
    C5 C6 H6 . . 120.0 ?
    C1 C6 H6 . . 120.0 ?
    O1 C7 C1 . . 118.54(16) ?
    O1 C7 C8 . . 119.27(16) ?
    C1 C7 C8 . . 122.12(14) ?
    C13 C8 C9 . . 119.56(15) ?
    C13 C8 C7 . . 124.28(15) ?
    C9 C8 C7 . . 116.08(15) ?
    C10 C9 C8 . . 122.95(16) ?
    C10 C9 H9 . . 118.5 ?
    C8 C9 H9 . . 118.5 ?
    C9 C10 C11 . . 116.70(16) ?
    C9 C10 C14 . . 122.40(15) ?
    C11 C10 C14 . . 120.90(15) ?
    O2 C11 C12 . . 122.69(15) ?
    O2 C11 C10 . . 115.98(15) ?
    C12 C11 C10 . . 121.29(16) ?
    C11 C12 C13 . . 121.78(16) ?
    C11 C12 H12 . . 119.1 ?
    C13 C12 H12 . . 119.1 ?
    C12 C13 C8 . . 117.69(15) ?
    C12 C13 C15 . . 118.11(15) ?
    C8 C13 C15 . . 124.11(14) ?
    C10 C14 H14A . . 109.5 ?
    C10 C14 H14B . . 109.5 ?
    H14A C14 H14B . . 109.5 ?
    C10 C14 H14C . . 109.5 ?
    H14A C14 H14C . . 109.5 ?
    H14B C14 H14C . . 109.5 ?
    C13 C15 H15A . . 109.5 ?
    C13 C15 H15B . . 109.5 ?
    H15A C15 H15B . . 109.5 ?
    C13 C15 H15C . . 109.5 ?
    H15A C15 H15C . . 109.5 ?
    H15B C15 H15C . . 109.5 ?
loop_
    _geom_torsion_atom_site_label_1
    _geom_torsion_atom_site_label_2
    _geom_torsion_atom_site_label_3
    _geom_torsion_atom_site_label_4
    _geom_torsion_site_symmetry_1
    _geom_torsion_site_symmetry_2
    _geom_torsion_site_symmetry_3
    _geom_torsion_site_symmetry_4
    _geom_torsion
    _geom_torsion_publ_flag
    C6 C1 C2 C3 . . . . -1.1(3) ?
    C7 C1 C2 C3 . . . . -179.02(16) ?
    C1 C2 C3 C4 . . . . 0.2(3) ?
    C2 C3 C4 C5 . . . . 1.3(3) ?
    C3 C4 C5 C6 . . . . -1.8(3) ?
    C4 C5 C6 C1 . . . . 0.9(3) ?
    C2 C1 C6 C5 . . . . 0.5(3) ?
    C7 C1 C6 C5 . . . . 178.40(16) ?
    C2 C1 C7 O1 . . . . 24.8(2) ?
    C6 C1 C7 O1 . . . . -153.09(16) ?
    C2 C1 C7 C8 . . . . -158.14(16) ?
    C6 C1 C7 C8 . . . . 24.0(2) ?
    O1 C7 C8 C13 . . . . -135.69(17) ?
    C1 C7 C8 C13 . . . . 47.3(2) ?
    O1 C7 C8 C9 . . . . 41.1(2) ?
    C1 C7 C8 C9 . . . . -135.91(16) ?
    C13 C8 C9 C10 . . . . -1.2(2) ?
    C7 C8 C9 C10 . . . . -178.15(15) ?
    C8 C9 C10 C11 . . . . 0.8(2) ?
    C8 C9 C10 C14 . . . . -179.48(16) ?
    C9 C10 C11 O2 . . . . 178.50(14) ?
    C14 C10 C11 O2 . . . . -1.2(2) ?
    C9 C10 C11 C12 . . . . 0.6(2) ?
    C14 C10 C11 C12 . . . . -179.08(15) ?
    O2 C11 C12 C13 . . . . -179.51(14) ?
    C10 C11 C12 C13 . . . . -1.8(2) ?
    C11 C12 C13 C8 . . . . 1.4(2) ?
    C11 C12 C13 C15 . . . . 178.17(14) ?
    C9 C8 C13 C12 . . . . 0.0(2) ?
    C7 C8 C13 C12 . . . . 176.75(15) ?
    C9 C8 C13 C15 . . . . -176.54(15) ?
    C7 C8 C13 C15 . . . . 0.2(2) ?
loop_
    _geom_hbond_atom_site_label_D
    _geom_hbond_atom_site_label_H
    _geom_hbond_atom_site_label_A
    _geom_hbond_site_symmetry_A
    _geom_hbond_distance_DH
    _geom_hbond_distance_HA
    _geom_hbond_distance_DA
    _geom_hbond_angle_DHA
    O2 H2 O1 3_466 0.84 1.92 2.6973(15) 153.6
    C15 H15B O1 7_755 0.98 2.62 3.352(2) 131.6
    C4 H4 O2 8_575 0.95 2.67 3.454(2) 140.0
data_global
_journal_date_recd_electronic     2009-09-16
_journal_date_accepted     2009-09-28
_journal_name_full     'Acta Crystallographica, Section E'
_journal_year     2009
_journal_volume     65
_journal_issue     11
_journal_page_first     o2614
_journal_page_last     o2614
_journal_paper_category     QO
_journal_coeditor_code     HG2568
_publ_contact_author_name     'Dr. Rodolfo Moreno-Fuquen'
_publ_contact_author_address
;
     Departamento de Qu\'imica. Facultad de Ciencias, Universidad
     del Valle, Apartado 25360, Santiago de Cali,
     Colombia.
;
_publ_contact_author_email     'rodimo26@yahoo.es'
_publ_contact_author_fax     '57 23 392440'
_publ_contact_author_phone     '57 23 393248'
_publ_section_title
;
(4-Hydroxy-2,5-dimethylphenyl)phenylmethanone
;
loop_
    _publ_author_name
    _publ_author_address
    'Moreno-Fuquen, Rodolfo'
;    Departamento de Qu\'imica -- Facultad de Ciencias,
     Universidad del Valle
     Apartado 25360, Santiago de Cali,
     Colombia
;
    'Valencia, Leidy J.'
;    Departamento de Qu\'imica -- Facultad de Ciencias,
     Universidad del Valle
     Apartado 25360, Santiago de Cali,
     Colombia
;
    'Kennedy, Alan R.'
;    WestCHEM, Department of Pure and Applied Chemistry,
     University of Strathclyde,
     295 Cathedral Street, Glasgow G1 1XL,
     Scotland
;
    'Gilmour, Denise'
;    WestCHEM, Department of Pure and Applied Chemistry,
     University of Strathclyde,
     295 Cathedral Street, Glasgow G1 1XL,
     Scotland
;
    'De Almeida Santos, R. H.'
;    Instituto de Qu\'imica de S\~ao Carlos,
     Universidade de S\~ao Paulo, USP,
     S\~ao Carlos, SP,
     Brazil
;
