# Supplementary material for: (4-Hydr­oxy-2,5-dimethyl­phen­yl)phenyl­methanone
Source: Acta Crystallogr Sect E Struct Rep Online. 2009 Oct 3;65(Pt 11):o2614. doi: 10.1107/S1600536809039488 (PMC2971310; doi:10.1107/S1600536809039488)
Supplement: Supplementary file 2 [file e-65-o2614-Isup2.hkl]

# 
# h,k,l, Fc-squared, Fo-squared, sigma(Fo-squared) and status flag 
# 
data_I
_shelx_title ' rod6 in P b c a' 
_shelx_refln_list_code          4 
_shelx_F_calc_maximum      228.30 
_exptl_crystal_F_000       960.00 
_reflns_d_resolution_high  0.8409 
 
loop_ 
 _symmetry_equiv_pos_as_xyz 
 'x, y, z' 
 '-x+1/2, -y, z+1/2' 
 'x+1/2, -y+1/2, -z' 
 '-x, y+1/2, -z+1/2' 
 '-x, -y, -z' 
 'x-1/2, y, -z-1/2' 
 '-x-1/2, y-1/2, z' 
 'x, -y-1/2, z-1/2' 
 
_cell_length_a    12.1392 
_cell_length_b     8.1386 
_cell_length_c    23.6650 
_cell_angle_alpha  90.000 
_cell_angle_beta   90.000 
_cell_angle_gamma  90.000 
 
_shelx_F_squared_multiplier     1.000 
 
loop_ 
 _refln_index_h 
 _refln_index_k 
 _refln_index_l 
 _refln_F_squared_calc 
 _refln_F_squared_meas 
 _refln_F_squared_sigma 
 _refln_observed_status 
   2   0   0      190.10      189.58     22.33 o 
   4   0   0    21245.43    19945.37    101.39 o 
   6   0   0     5437.93     5664.01    112.62 o 
   8   0   0     3920.00     4316.83     97.35 o 
  10   0   0        0.52       -6.98     54.76 o 
  12   0   0     1585.50     1616.34     79.64 o 
  14   0   0      239.65      205.78    105.52 o 
   2   1   0    45840.22    45956.82    343.21 o 
   4   1   0     2447.14     2447.60     25.79 o 
   6   1   0    13077.43    13819.17     54.39 o 
   8   1   0       10.15       17.90     22.16 o 
  10   1   0      159.92      159.87     38.29 o 
  12   1   0       51.92       57.03     37.17 o 
  14   1   0      837.80      740.35     68.83 o 
   0   2   0    52121.27    53279.80    398.32 o 
   2   2   0      618.98      685.11     40.96 o 
   4   2   0        2.02       -1.66     22.80 o 
   6   2   0      640.89      648.01     29.86 o 
   8   2   0      968.99      912.85     37.86 o 
  10   2   0      306.32      272.37     35.86 o 
  12   2   0     1343.99     1217.69     82.25 o 
  14   2   0      144.10      146.68     65.16 o 
   2   3   0      336.89      323.33     25.85 o 
   4   3   0      676.53      789.78    144.18 o 
   6   3   0       41.25       76.30     27.39 o 
   8   3   0     1285.46     1299.11     40.28 o 
  10   3   0       60.70       89.10     71.94 o 
  12   3   0      195.55      184.41     76.47 o 
   0   4   0       32.44       53.24     28.10 o 
   2   4   0    12144.93    12200.82     63.24 o 
   4   4   0      116.79      107.86     37.18 o 
   6   4   0       47.95       70.98     23.94 o 
   8   4   0      145.51      127.93     29.14 o 
  10   4   0       96.65       87.12     72.41 o 
  12   4   0       28.72      162.26    109.03 o 
   2   5   0      195.16      185.91     38.82 o 
   4   5   0      599.15      664.80     47.10 o 
   6   5   0       21.51       41.04     28.24 o 
   8   5   0        0.35       -2.64     31.85 o 
  10   5   0       88.26      126.43     47.57 o 
  12   5   0       17.12       91.00     72.67 o 
   0   6   0     2309.01     2363.55    141.33 o 
   2   6   0      314.02      334.49     45.59 o 
   4   6   0      528.37      457.44     48.92 o 
   6   6   0      741.70      780.63     48.13 o 
   8   6   0       40.98       61.13     52.20 o 
  10   6   0       24.09       88.34     62.01 o 
   2   7   0       45.44       23.34     61.20 o 
   4   7   0       45.83       25.82     39.97 o 
   6   7   0     1419.63     1403.88     55.54 o 
   8   7   0       76.99      103.71     80.33 o 
   0   8   0      137.34      133.85    112.96 o 
   2   8   0      932.57      903.94     70.82 o 
   4   8   0      907.08      977.41     52.41 o 
   6   8   0        3.02      -12.59     64.57 o 
   8   8   0      203.55      230.04     89.58 o 
   2   9   0      398.85      363.27     93.66 o 
   4   9   0     1046.89     1014.94     76.25 o 
   1   1   1     3841.10     3740.04     29.20 o 
   2   1   1     1334.93     1343.08     56.03 o 
   3   1   1     5830.41     5740.09     34.02 o 
   4   1   1     1181.82     1168.89     16.99 o 
   5   1   1     2383.85     2425.28     24.68 o 
   6   1   1       20.32       20.66     11.62 o 
   7   1   1      475.45      468.98     18.60 o 
   8   1   1       32.32       58.11     19.79 o 
   9   1   1        2.74       32.55     20.69 o 
  10   1   1      144.95      130.78     26.57 o 
  11   1   1       45.10       45.39     26.32 o 
  12   1   1        3.22        5.66     26.56 o 
  13   1   1       72.06       69.82     36.08 o 
  14   1   1        0.00      -15.70     36.75 o 
   0   2   1     7321.57     7034.80     48.95 o 
   1   2   1     9824.48     9779.86     57.41 o 
   2   2   1      266.86      268.51     22.73 o 
   3   2   1       72.35       98.61     24.43 o 
   4   2   1     1391.79     1342.49     20.79 o 
   5   2   1        0.13        3.65     16.36 o 
   6   2   1      557.94      560.87     26.56 o 
   7   2   1     1473.19     1556.55     24.59 o 
   8   2   1     1053.27     1044.44     20.14 o 
   9   2   1        2.21       10.32     17.33 o 
  10   2   1       38.39       50.00     23.69 o 
  11   2   1      154.37      133.51     31.41 o 
  12   2   1       22.93       14.30     40.39 o 
  13   2   1       22.87       67.25     44.51 o 
  14   2   1       32.02        2.52     47.20 o 
   1   3   1     1339.74     1244.16     18.56 o 
   2   3   1     2360.57     2350.78     37.92 o 
   3   3   1       87.11       63.45     23.45 o 
   4   3   1        4.87        6.00     24.86 o 
   5   3   1      163.05      213.18     18.60 o 
   6   3   1      108.74      112.64     14.73 o 
   7   3   1       23.87       20.61     11.55 o 
   8   3   1      284.91      303.27     29.23 o 
   9   3   1       55.88       70.49     40.71 o 
  10   3   1      153.51       67.31     44.21 o 
  11   3   1        0.37        6.47     53.35 o 
  12   3   1        3.72       32.85     48.05 o 
  13   3   1       30.90       73.52     55.19 o 
   0   4   1      490.55      538.51     28.73 o 
   1   4   1      727.30      720.25     21.12 o 
   2   4   1      476.44      479.81     20.58 o 
   3   4   1      132.28      150.68     24.26 o 
   4   4   1      884.74      843.12     31.85 o 
   5   4   1        1.05       -4.22     28.34 o 
   6   4   1      301.08      282.11     17.65 o 
   7   4   1      208.58      221.06     16.07 o 
   8   4   1       28.07       37.30     17.89 o 
   9   4   1       21.70       21.86     39.79 o 
  10   4   1        0.11       34.52     41.07 o 
  11   4   1        4.11      -15.48     48.55 o 
  12   4   1      494.13      431.92     54.63 o 
  13   4   1       58.96       77.30     49.49 o 
   1   5   1      405.69      420.23     33.58 o 
   2   5   1        2.19        2.20     22.58 o 
   3   5   1        6.74        5.72     29.33 o 
   4   5   1      273.90      314.47     30.55 o 
   5   5   1       75.36       65.11     29.57 o 
   6   5   1      136.13      128.17     19.55 o 
   7   5   1       89.11       92.62     26.86 o 
   8   5   1       16.99        7.30     28.95 o 
   9   5   1       64.00       93.29     33.02 o 
  10   5   1        5.60       -4.58     39.07 o 
  11   5   1        1.32       41.34     47.60 o 
  12   5   1       50.34       49.15     51.89 o 
   0   6   1      369.31      393.07     73.11 o 
   1   6   1      121.74      108.80     36.36 o 
   2   6   1      245.00      238.59     31.94 o 
   3   6   1      447.26      458.27     34.75 o 
   4   6   1        9.96       18.78     31.62 o 
   5   6   1     1586.41     1602.29     41.95 o 
   6   6   1      830.56      832.09     34.31 o 
   7   6   1       31.82       30.74     26.94 o 
   8   6   1       17.89       61.81     45.48 o 
   9   6   1      103.52       93.58     42.84 o 
  10   6   1       27.35       45.54     50.99 o 
  11   6   1      243.82      279.20     54.03 o 
   1   7   1      557.86      634.00     47.38 o 
   2   7   1       13.45        7.45     36.85 o 
   3   7   1     1508.17     1497.65     44.59 o 
   4   7   1       24.48       30.58     29.99 o 
   5   7   1       86.09       87.54     31.53 o 
   6   7   1       14.05       46.03     37.32 o 
   7   7   1       56.74       26.01     56.19 o 
   8   7   1       13.46       26.21     63.86 o 
   9   7   1        5.82       61.98     64.14 o 
   0   8   1      112.06       97.24     79.64 o 
   1   8   1      713.84      703.53     63.67 o 
   2   8   1        0.03       13.01     49.98 o 
   3   8   1     1094.64     1080.20     51.57 o 
   4   8   1        0.01       -1.77     46.22 o 
   5   8   1      560.50      526.28     47.86 o 
   6   8   1       67.71      114.63     53.29 o 
   7   8   1        5.06       32.88     77.00 o 
   8   8   1       27.60       33.08     61.05 o 
   1   9   1      363.93      346.75     64.68 o 
   2   9   1        0.45       12.22     48.21 o 
   3   9   1       88.08      100.74     47.52 o 
   4   9   1       26.59       57.39     48.11 o 
   5   9   1        2.73       10.31     50.03 o 
   2   0   2     1691.91     1633.06     28.77 o 
   3   0   2      133.56      132.96     19.12 o 
   4   0   2     1441.42     1419.11     24.58 o 
   5   0   2      734.80      723.44     20.34 o 
   6   0   2     2617.25     2700.19     34.84 o 
   7   0   2      677.84      776.41     31.81 o 
   8   0   2       34.65        9.17     28.19 o 
   9   0   2      148.21       99.88     30.98 o 
  10   0   2        5.10        7.53     37.21 o 
  11   0   2     1249.27     1240.05     56.99 o 
  12   0   2        5.92       39.16     43.26 o 
  13   0   2      220.08      195.72     54.95 o 
  14   0   2      706.73      641.82     90.06 o 
   1   1   2      170.59      125.20     15.23 o 
   2   1   2      280.44      243.93     24.65 o 
   3   1   2       34.29       26.65     17.66 o 
   4   1   2     1082.71     1102.72     17.71 o 
   5   1   2        5.88       18.77     16.43 o 
   6   1   2        8.71        8.83     18.33 o 
   7   1   2     1056.27     1126.09     24.13 o 
   8   1   2     1099.26     1195.99     26.47 o 
   9   1   2      224.91      205.03     22.91 o 
  10   1   2       49.01       76.50     25.85 o 
  11   1   2      235.17      230.51     26.39 o 
  12   1   2       15.38       28.03     30.78 o 
  13   1   2      227.20      231.10     38.00 o 
  14   1   2        4.63       20.07     45.22 o 
   0   2   2     3967.20     3938.43     36.43 o 
   1   2   2    17031.24    16876.39     78.95 o 
   2   2   2    26564.43    26503.68    253.77 o 
   3   2   2     2325.07     2281.29     30.10 o 
   4   2   2        4.23       22.59     15.21 o 
   5   2   2      551.82      637.91     28.04 o 
   6   2   2       16.51        5.06     27.19 o 
   7   2   2      785.39      839.21     23.46 o 
   8   2   2       82.28      101.71     20.53 o 
   9   2   2       11.48       15.67     17.85 o 
  10   2   2      205.48      227.38     25.24 o 
  11   2   2      543.87      509.30     34.80 o 
  12   2   2        6.17       30.45     40.41 o 
  13   2   2       66.17       84.20     39.74 o 
  14   2   2        9.61       62.72     48.72 o 
   1   3   2      423.36      431.48     16.69 o 
   2   3   2      544.18      528.73     17.62 o 
   3   3   2      241.68      234.05     23.16 o 
   4   3   2     7695.14     8010.44     53.60 o 
   5   3   2      138.21      118.23     21.01 o 
   6   3   2       14.85        5.84     15.43 o 
   7   3   2        6.88       20.93     28.89 o 
   8   3   2      199.36      201.75     33.03 o 
   9   3   2        9.25       34.66     41.48 o 
  10   3   2       23.16       17.32     39.40 o 
  11   3   2      262.96      254.56     48.18 o 
  12   3   2       23.73       40.29     48.01 o 
  13   3   2       45.36       45.58     52.29 o 
   0   4   2      152.20      134.57     27.19 o 
   1   4   2      872.34      861.00     24.06 o 
   2   4   2     3702.27     3663.24     33.54 o 
   3   4   2       64.57       74.19     22.37 o 
   4   4   2       41.45       37.84     25.87 o 
   5   4   2       10.59        7.82     16.54 o 
   6   4   2      130.23      139.79     12.73 o 
   7   4   2      371.14      338.37     21.52 o 
   8   4   2        0.14       25.35     45.95 o 
   9   4   2      165.91      150.94     43.13 o 
  10   4   2        3.56       51.53     40.73 o 
  11   4   2      229.86      216.00     42.94 o 
  12   4   2        1.28       28.02     48.12 o 
  13   4   2      140.51      125.67     54.90 o 
   1   5   2      596.52      589.23     29.18 o 
   2   5   2       11.87        8.92     24.50 o 
   3   5   2     1466.14     1395.33     33.09 o 
   4   5   2      544.60      538.97     29.63 o 
   5   5   2       21.72       33.28     31.35 o 
   6   5   2      295.13      294.28     20.55 o 
   7   5   2      262.31      288.15     29.08 o 
   8   5   2      208.33      192.78     31.78 o 
   9   5   2      391.33      380.12     38.68 o 
  10   5   2       43.34       53.26     40.68 o 
  11   5   2      177.81      180.73     41.59 o 
  12   5   2       49.24       14.96     52.65 o 
   0   6   2       12.25       41.98     55.29 o 
   1   6   2      224.93      268.94     38.19 o 
   2   6   2        0.01       29.35     36.95 o 
   3   6   2      213.93      217.10     33.34 o 
   4   6   2       67.11       79.47     31.73 o 
   5   6   2      724.47      746.75     34.75 o 
   6   6   2      170.87      179.64     29.10 o 
   7   6   2       18.07       31.40     26.53 o 
   8   6   2       43.95       65.26     47.05 o 
   9   6   2        0.02       -3.89     54.12 o 
  10   6   2      140.69      147.32     56.06 o 
  11   6   2       23.86        4.57     47.94 o 
   1   7   2      137.60      131.13     37.91 o 
   2   7   2        0.64        1.21     37.88 o 
   3   7   2      929.20      960.17     41.75 o 
   4   7   2       52.61       42.19     37.29 o 
   5   7   2      247.90      237.58     29.66 o 
   6   7   2        8.59       12.87     35.67 o 
   7   7   2       45.27       23.72     39.11 o 
   8   7   2       97.29       83.72     67.79 o 
   9   7   2      102.38       98.45     65.22 o 
   0   8   2       60.68       24.84     78.44 o 
   1   8   2       36.71        4.27     57.14 o 
   2   8   2      374.36      411.72     48.67 o 
   3   8   2       88.68       91.82     39.12 o 
   4   8   2       97.77       98.11     39.53 o 
   5   8   2       62.13       62.13     36.59 o 
   6   8   2        0.11       11.03     48.41 o 
   7   8   2       93.59       66.59     64.78 o 
   8   8   2       97.90      104.35     69.99 o 
   1   9   2      167.11      151.18     60.84 o 
   2   9   2       60.95       83.69     52.36 o 
   3   9   2       22.64       37.32     44.83 o 
   4   9   2      729.75      753.80     49.07 o 
   5   9   2      255.35      262.15     51.29 o 
   1   1   3      978.70      900.80     13.33 o 
   2   1   3     4967.54     4719.38     38.70 o 
   3   1   3     1093.89     1047.17     23.47 o 
   4   1   3     1496.30     1478.10     22.78 o 
   5   1   3      574.96      587.79     18.97 o 
   6   1   3     1653.94     1657.83     27.36 o 
   7   1   3        5.63        6.60     21.82 o 
   8   1   3      277.15      293.19     20.40 o 
   9   1   3        4.15       17.63     22.08 o 
  10   1   3       71.63       57.01     25.66 o 
  11   1   3        8.12        3.17     24.72 o 
  12   1   3       93.54       64.30     32.71 o 
  13   1   3       17.28       37.14     34.42 o 
  14   1   3       99.12       96.22     49.63 o 
   0   2   3    12424.30    11921.22     58.41 o 
   1   2   3      169.61      170.61     14.62 o 
   2   2   3    42999.16    43663.70    267.69 o 
   3   2   3      101.47       85.16     35.61 o 
   4   2   3     2274.01     2205.06     43.17 o 
   5   2   3        4.47       -0.28     26.77 o 
   6   2   3      139.72       90.14     28.85 o 
   7   2   3       17.26       16.31     14.78 o 
   8   2   3       93.50       94.56     19.68 o 
   9   2   3        1.53       -0.25     20.12 o 
  10   2   3        8.11       21.08     21.83 o 
  11   2   3        5.10        6.40     31.70 o 
  12   2   3      151.19      125.37     39.87 o 
  13   2   3      113.41       85.81     40.65 o 
  14   2   3        1.95       12.08     49.12 o 
   1   3   3      161.81      154.92     18.69 o 
   2   3   3      763.65      730.91     16.10 o 
   3   3   3      367.47      397.93     20.74 o 
   4   3   3     6874.16     7323.79     58.24 o 
   5   3   3      369.76      361.54     21.88 o 
   6   3   3      122.29      155.81     31.29 o 
   7   3   3        0.02       14.30     32.92 o 
   8   3   3      663.79      669.34     46.43 o 
   9   3   3       24.50       11.90     44.45 o 
  10   3   3       97.58       91.67     40.52 o 
  11   3   3        7.37       -1.54     40.87 o 
  12   3   3      203.89      155.06     44.54 o 
  13   3   3        0.19       15.67     48.05 o 
   0   4   3      201.94      235.03     27.33 o 
   1   4   3     2144.85     2192.05     30.77 o 
   2   4   3      926.15      921.12     25.52 o 
   3   4   3     1402.14     1428.02     27.08 o 
   4   4   3        5.07       -8.62     23.39 o 
   5   4   3     1021.17      980.99     25.73 o 
   6   4   3     1383.61     1356.66     36.38 o 
   7   4   3      588.92      584.69     39.20 o 
   8   4   3      234.68      199.15     46.83 o 
   9   4   3       16.09       -6.01     45.59 o 
  10   4   3      235.66      209.92     42.35 o 
  11   4   3        6.58       46.38     45.16 o 
  12   4   3      292.68      262.58     54.29 o 
  13   4   3      161.63      163.80     55.48 o 
   1   5   3        6.18       18.38     25.38 o 
   2   5   3       21.87       16.78     28.30 o 
   3   5   3      331.83      349.28     26.18 o 
   4   5   3       18.44       17.71     24.56 o 
   5   5   3     1407.88     1455.76     35.67 o 
   6   5   3       40.04       31.03     11.01 o 
   7   5   3       18.32        9.68     26.04 o 
   8   5   3      685.96      662.20     39.16 o 
   9   5   3       65.35       89.61     46.60 o 
  10   5   3      389.59      380.74     41.17 o 
  11   5   3        7.88        9.86     40.36 o 
  12   5   3       33.60       56.54     48.77 o 
   0   6   3     4149.58     4294.57     91.30 o 
   1   6   3      629.26      641.05     39.38 o 
   2   6   3       31.04       25.76     37.10 o 
   3   6   3      386.27      372.92     33.92 o 
   4   6   3     1018.65     1012.33     35.16 o 
   5   6   3        0.66       16.34     29.05 o 
   6   6   3      603.32      633.86     31.89 o 
   7   6   3      223.74      218.50     33.30 o 
   8   6   3      192.92      210.02     52.40 o 
   9   6   3        0.06      -13.80     48.99 o 
  10   6   3       21.68       38.34     43.98 o 
  11   6   3       21.16       58.03     50.32 o 
   1   7   3       41.32       43.91     37.79 o 
   2   7   3        4.40       13.48     38.72 o 
   3   7   3      247.77      266.79     38.52 o 
   4   7   3       30.73       17.40     35.32 o 
   5   7   3        0.00       21.78     38.27 o 
   6   7   3      142.31      163.50     38.21 o 
   7   7   3      142.46      135.01     43.53 o 
   8   7   3       80.36       75.74     73.42 o 
   9   7   3       11.31       20.73     91.19 o 
   0   8   3       46.79      104.78     87.77 o 
   1   8   3       52.93       32.32     56.16 o 
   2   8   3      496.81      411.25     40.58 o 
   3   8   3      297.24      332.70     38.39 o 
   4   8   3        1.64       11.52     36.18 o 
   5   8   3      113.78      104.48     37.91 o 
   6   8   3        4.00       28.35     51.16 o 
   7   8   3       27.64       41.51     80.27 o 
   1   9   3      337.81      349.81     47.88 o 
   2   9   3        2.50       17.79     45.32 o 
   3   9   3       12.60       25.76     51.29 o 
   4   9   3      323.04      305.15     45.86 o 
   5   9   3       72.42       98.59     48.40 o 
   0   0   4     5324.91     4909.89     59.20 o 
   1   0   4      966.35      916.71     29.21 o 
   2   0   4      333.06      324.57     21.95 o 
   3   0   4      352.00      328.74     26.84 o 
   4   0   4       55.62       57.27     25.03 o 
   5   0   4      628.43      643.28     25.57 o 
   6   0   4     1473.11     1541.46     35.13 o 
   7   0   4       79.20       77.48     22.60 o 
   8   0   4      409.80      443.25     37.56 o 
   9   0   4      125.18      106.28     37.92 o 
  10   0   4        2.86        3.07     37.84 o 
  11   0   4       35.61       20.65     35.37 o 
  12   0   4      369.47      327.22     41.83 o 
  13   0   4       31.45      -10.44     52.66 o 
  14   0   4       60.52       42.89     57.04 o 
   1   1   4      107.47      119.54     12.91 o 
   2   1   4    10701.97    10673.87     62.89 o 
   3   1   4     1621.34     1585.63     25.69 o 
   4   1   4      564.08      593.25     22.06 o 
   5   1   4       50.51       31.96     17.20 o 
   6   1   4      939.03      986.70     25.70 o 
   7   1   4      172.36      177.42     22.72 o 
   8   1   4      465.24      455.27     24.71 o 
   9   1   4       16.18        9.22     22.78 o 
  10   1   4      453.57      458.69     27.83 o 
  11   1   4        0.11       10.40     27.34 o 
  12   1   4       25.44        5.12     35.23 o 
  13   1   4        2.54       -6.92     34.45 o 
  14   1   4       21.12       18.89     48.16 o 
   0   2   4       27.31       24.66     33.81 o 
   1   2   4     3490.07     3361.80     45.40 o 
   2   2   4     3907.44     3945.48     53.45 o 
   3   2   4     1364.11     1376.25     29.83 o 
   4   2   4     1516.70     1595.22     34.64 o 
   5   2   4       38.51       26.44     25.91 o 
   6   2   4      809.44      804.08     31.80 o 
   7   2   4      269.34      268.58     17.65 o 
   8   2   4      258.38      229.65     17.58 o 
   9   2   4      156.63      166.36     20.15 o 
  10   2   4      270.81      247.76     21.02 o 
  11   2   4      103.29       56.85     32.85 o 
  12   2   4       79.53       78.42     32.71 o 
  13   2   4       25.78       26.06     40.95 o 
   1   3   4     4457.13     4516.97     32.87 o 
   2   3   4      103.77       72.74     11.41 o 
   3   3   4      450.90      454.28     14.82 o 
   4   3   4        2.18        4.56     19.77 o 
   5   3   4      708.30      721.93     37.97 o 
   6   3   4       43.92       77.38     46.76 o 
   7   3   4       12.14       15.43     48.51 o 
   8   3   4      379.49      363.10     52.05 o 
   9   3   4     1033.06     1059.46     51.48 o 
  10   3   4        2.51       23.61     44.22 o 
  11   3   4      126.57      100.57     41.92 o 
  12   3   4      476.42      494.47     59.80 o 
  13   3   4      167.28      146.01     51.86 o 
   0   4   4       65.39       60.19     23.47 o 
   1   4   4       23.23       15.52     20.18 o 
   2   4   4     1499.64     1521.53     25.69 o 
   3   4   4     3820.49     3793.77     29.09 o 
   4   4   4     1447.00     1411.38     22.22 o 
   5   4   4      245.33      293.32     23.77 o 
   6   4   4      252.43      294.23     32.19 o 
   7   4   4      446.24      419.69     35.52 o 
   8   4   4     1138.57     1102.63     53.82 o 
   9   4   4        1.12       13.89     49.32 o 
  10   4   4      360.14      325.23     45.50 o 
  11   4   4      330.43      253.51     45.52 o 
  12   4   4       23.98       65.28     47.82 o 
   1   5   4     1628.89     1726.40     34.07 o 
   2   5   4      436.54      459.53     28.46 o 
   3   5   4      467.00      495.39     39.87 o 
   4   5   4     1595.56     1562.58     26.08 o 
   5   5   4      257.63      264.53     19.83 o 
   6   5   4      129.21      116.23     25.91 o 
   7   5   4      239.46      201.55     34.59 o 
   8   5   4      538.92      538.69     35.49 o 
   9   5   4        0.99        0.16     47.95 o 
  10   5   4       25.24       -8.24     42.31 o 
  11   5   4        2.72       38.42     53.53 o 
  12   5   4      273.29      241.23     46.21 o 
   0   6   4      787.73      803.62     48.56 o 
   1   6   4       34.43       13.98     39.55 o 
   2   6   4      124.25      117.73     29.60 o 
   3   6   4       11.94       -0.18     41.28 o 
   4   6   4      409.01      434.60     34.94 o 
   5   6   4      201.38      209.72     22.76 o 
   6   6   4      295.88      265.91     37.70 o 
   7   6   4      255.35      252.24     49.32 o 
   8   6   4       72.28       66.69     58.68 o 
   9   6   4       25.54        2.47     47.96 o 
  10   6   4        5.61       -5.28     48.00 o 
  11   6   4      161.08      187.12     47.06 o 
   1   7   4       21.20       21.47     35.41 o 
   2   7   4      243.58      228.00     36.12 o 
   3   7   4       18.23       -2.38     31.83 o 
   4   7   4      397.41      414.39     34.04 o 
   5   7   4      153.97      160.14     37.09 o 
   6   7   4      343.83      298.94     37.85 o 
   7   7   4       42.42       70.25     45.30 o 
   8   7   4       43.08       90.75     62.58 o 
   9   7   4       11.26        9.30     95.32 o 
   0   8   4       49.56       37.21     62.50 o 
   1   8   4        0.00        7.11     42.61 o 
   2   8   4       23.87       15.00     33.18 o 
   3   8   4      198.12      217.58     33.78 o 
   4   8   4      180.83      179.17     38.59 o 
   5   8   4      119.12      133.04     39.25 o 
   6   8   4       33.09       57.85     45.66 o 
   7   8   4       81.72       92.26     71.91 o 
   1   9   4       88.75      104.51     44.12 o 
   2   9   4        1.70       27.27     51.10 o 
   3   9   4      157.86      201.74     43.64 o 
   4   9   4        0.08       44.79     48.67 o 
   1   1   5     1881.50     1826.84     16.99 o 
   2   1   5      811.42      780.32     14.85 o 
   3   1   5      149.54      171.67     16.57 o 
   4   1   5        2.96       -8.66     15.97 o 
   5   1   5        0.00       10.05     25.05 o 
   6   1   5       90.94       80.08     22.34 o 
   7   1   5        3.05       14.42     22.73 o 
   8   1   5       16.45       15.06     23.67 o 
   9   1   5      412.96      419.25     25.45 o 
  10   1   5       37.19       49.27     26.11 o 
  11   1   5       80.16       61.84     26.66 o 
  12   1   5      100.54      101.85     36.62 o 
  13   1   5       50.71       60.35     34.81 o 
  14   1   5        6.74       -7.88     48.58 o 
   0   2   5      439.29      428.10     30.25 o 
   1   2   5     1024.36     1021.74     21.55 o 
   2   2   5      744.07      686.59     17.58 o 
   3   2   5      251.95      207.75     20.14 o 
   4   2   5      156.66      181.92     19.31 o 
   5   2   5       11.38       34.52     28.75 o 
   6   2   5        4.09       -2.76     35.03 o 
   7   2   5      129.30      178.90     34.71 o 
   8   2   5       43.75       26.75     12.72 o 
   9   2   5      426.94      420.11     19.61 o 
  10   2   5      171.89      199.35     30.19 o 
  11   2   5      120.31       97.69     29.83 o 
  12   2   5      426.08      405.38     43.07 o 
  13   2   5      155.65      111.15     41.51 o 
   1   3   5      176.31      176.89     18.15 o 
   2   3   5        0.38       -3.30     21.03 o 
   3   3   5      982.25      911.35     29.97 o 
   4   3   5     2159.41     2182.44     71.51 o 
   5   3   5        2.00       -4.34     35.96 o 
   6   3   5      124.11      123.21     45.35 o 
   7   3   5      361.21      334.51     49.86 o 
   8   3   5       12.95       29.24     49.42 o 
   9   3   5      306.76      255.14     47.67 o 
  10   3   5        3.83       17.78     48.94 o 
  11   3   5       21.79       -9.76     38.90 o 
  12   3   5       83.57       66.50     41.50 o 
  13   3   5       14.87       43.48     50.41 o 
   0   4   5     6104.47     6153.01     49.40 o 
   1   4   5     2929.23     2986.16     31.47 o 
   2   4   5      152.57      142.67     18.04 o 
   3   4   5       17.14        7.63     18.61 o 
   4   4   5     1897.81     1814.30     50.62 o 
   5   4   5        0.09       -0.59     19.25 o 
   6   4   5      318.06      331.02     35.01 o 
   7   4   5       25.66       56.41     32.54 o 
   8   4   5      206.66      220.69     46.33 o 
   9   4   5       50.55       39.97     51.98 o 
  10   4   5       26.30       12.83     61.02 o 
  11   4   5        6.18      -10.06     44.85 o 
  12   4   5      239.41      238.76     43.14 o 
   1   5   5      888.28      900.08     26.41 o 
   2   5   5       33.55       41.93     22.94 o 
   3   5   5       39.66       17.87     30.85 o 
   4   5   5       35.71       39.60     22.93 o 
   5   5   5       21.28       21.81     14.12 o 
   6   5   5     1909.60     1930.52     37.00 o 
   7   5   5      202.42      189.74     28.16 o 
   8   5   5      572.10      586.28     48.02 o 
   9   5   5      478.81      566.48     49.79 o 
  10   5   5      598.16      538.75     53.43 o 
  11   5   5       37.71       69.68     44.42 o 
  12   5   5       49.55       48.38     42.95 o 
   0   6   5      684.62      762.84     45.41 o 
   1   6   5      282.25      291.06     32.01 o 
   2   6   5      127.02      111.99     27.90 o 
   3   6   5        6.61       21.54     34.52 o 
   4   6   5       83.44       91.79     31.51 o 
   5   6   5       91.14       79.27     25.78 o 
   6   6   5        0.69        7.15     56.56 o 
   7   6   5      145.63      122.84     57.94 o 
   8   6   5       30.48       32.76     53.64 o 
   9   6   5        0.34      -18.45     57.71 o 
  10   6   5       71.34       92.17     48.02 o 
  11   6   5       82.72      100.07     45.99 o 
   1   7   5      184.41      168.11     32.86 o 
   2   7   5        2.79       -7.33     30.46 o 
   3   7   5      107.19      108.34     32.09 o 
   4   7   5       20.05       12.18     32.24 o 
   5   7   5      228.50      211.94     40.95 o 
   6   7   5       11.92       24.05     46.54 o 
   7   7   5      266.76      257.15     59.43 o 
   8   7   5       56.79       97.98     62.89 o 
   9   7   5      173.56      164.02     62.71 o 
   0   8   5      209.99      185.00     56.93 o 
   1   8   5        2.43        2.97     36.41 o 
   2   8   5      433.48      434.69     35.03 o 
   3   8   5      207.13      199.33     34.35 o 
   4   8   5        2.29       15.97     40.22 o 
   5   8   5        4.11       26.50     40.03 o 
   6   8   5       27.66       28.75     48.72 o 
   7   8   5       74.28       84.03     68.28 o 
   1   9   5      183.97      198.24     45.61 o 
   2   9   5        4.72      -11.34     55.17 o 
   3   9   5        0.04       32.17     45.88 o 
   4   9   5       19.15        2.44     43.83 o 
   0   0   6    13394.71    12843.06    110.44 o 
   1   0   6     5251.36     4984.58     61.24 o 
   2   0   6     1034.20      962.75     32.10 o 
   3   0   6       42.98       35.40     24.63 o 
   4   0   6     6014.56     5977.86     55.17 o 
   5   0   6     1111.03     1073.71     37.33 o 
   6   0   6      554.22      568.25     49.59 o 
   7   0   6      493.24      502.01     31.38 o 
   8   0   6      479.65      479.13     32.47 o 
   9   0   6        7.65        9.19     36.87 o 
  10   0   6        3.46        6.60     37.75 o 
  11   0   6      215.55      203.38     36.93 o 
  12   0   6       36.60       45.64     41.42 o 
  13   0   6      147.71      135.81     57.02 o 
  14   0   6        9.87       59.48     96.06 o 
   1   1   6        9.92       17.14     15.28 o 
   2   1   6        5.07        2.63     10.53 o 
   3   1   6     1660.33     1638.62     19.44 o 
   4   1   6      321.93      342.56     17.37 o 
   5   1   6      562.23      565.47     27.70 o 
   6   1   6      144.47      172.21     32.53 o 
   7   1   6      176.35      156.21     24.67 o 
   8   1   6      146.29      168.53     24.88 o 
   9   1   6      477.04      470.23     27.58 o 
  10   1   6      156.69      169.59     24.21 o 
  11   1   6       85.72       64.14     33.25 o 
  12   1   6       23.51       37.70     35.78 o 
  13   1   6        1.05       10.42     35.20 o 
  14   1   6       44.13       34.19     50.66 o 
   0   2   6        0.13        2.20     17.61 o 
   1   2   6     1392.36     1408.25     21.63 o 
   2   2   6     1188.59     1177.79     25.88 o 
   3   2   6      107.86      112.74     12.74 o 
   4   2   6     1295.19     1300.48     19.86 o 
   5   2   6      198.09      206.29     17.82 o 
   6   2   6      175.33      194.84     34.39 o 
   7   2   6       15.84       17.12     36.73 o 
   8   2   6      164.83      171.64     38.53 o 
   9   2   6      190.30      173.83     14.51 o 
  10   2   6      369.02      366.89     39.16 o 
  11   2   6       10.36        5.75     38.63 o 
  12   2   6      126.71      126.56     42.04 o 
  13   2   6       17.56       10.97     42.15 o 
   1   3   6     1289.50     1371.51     24.37 o 
   2   3   6     1390.98     1465.61     27.20 o 
   3   3   6        0.31       11.58     18.80 o 
   4   3   6     1261.02     1258.09     77.13 o 
   5   3   6       59.53       72.35     18.15 o 
   6   3   6       38.64       36.18     43.91 o 
   7   3   6     1840.61     1919.42     59.96 o 
   8   3   6     1233.29     1244.08     52.16 o 
   9   3   6     1076.51     1036.23     46.32 o 
  10   3   6      882.08      932.55     43.94 o 
  11   3   6      174.50      182.66     38.88 o 
  12   3   6     1294.47     1292.42     51.54 o 
  13   3   6      131.29       74.48     50.22 o 
   0   4   6       87.27       52.16     23.27 o 
   1   4   6     1464.47     1495.88     28.91 o 
   2   4   6     5594.88     5748.12     54.28 o 
   3   4   6      821.73      804.25     34.31 o 
   4   4   6     1773.03     1704.99     32.30 o 
   5   4   6      486.98      528.07     60.90 o 
   6   4   6     2790.33     2656.47     42.26 o 
   7   4   6      143.73      159.19     26.86 o 
   8   4   6     1321.54     1253.43     38.43 o 
   9   4   6      329.44      317.02     52.74 o 
  10   4   6      182.76      206.50     50.01 o 
  11   4   6       59.50       44.69     50.81 o 
  12   4   6        7.62       28.52     41.51 o 
   1   5   6      741.29      775.97     28.29 o 
   2   5   6       22.57       23.26     21.70 o 
   3   5   6      117.46      132.74     34.70 o 
   4   5   6       33.49       34.83     21.67 o 
   5   5   6        0.59       -6.72     14.72 o 
   6   5   6      170.05      168.77     59.26 o 
   7   5   6      248.93      277.45     57.61 o 
   8   5   6      590.47      654.14     50.35 o 
   9   5   6        1.98       20.71     47.99 o 
  10   5   6      445.71      452.87     54.16 o 
  11   5   6        8.22       -8.99     44.46 o 
   0   6   6       47.70       78.62     38.91 o 
   1   6   6        0.58        2.47     26.54 o 
   2   6   6        1.29        7.75     27.44 o 
   3   6   6      251.19      254.59     33.59 o 
   4   6   6        2.37       22.86     36.03 o 
   5   6   6     1888.49     1869.15     39.87 o 
   6   6   6      348.66      323.39     61.69 o 
   7   6   6      410.94      467.26     64.34 o 
   8   6   6       40.15       24.87     51.97 o 
   9   6   6       73.54       79.03     45.88 o 
  10   6   6       38.17        5.50     46.63 o 
   1   7   6      337.01      339.61     32.36 o 
   2   7   6       12.36       16.64     31.42 o 
   3   7   6       31.97       20.36     33.34 o 
   4   7   6        0.54        6.76     34.49 o 
   5   7   6      202.35      238.51     57.18 o 
   6   7   6      296.46      306.24     53.99 o 
   7   7   6      586.23      562.17     61.75 o 
   8   7   6        1.28       25.89     72.99 o 
   9   7   6        0.27       17.73     48.66 o 
   0   8   6      177.55      159.19     60.17 o 
   1   8   6       31.00       24.52     37.80 o 
   2   8   6        0.10       20.52     38.02 o 
   3   8   6       80.97      135.26     38.32 o 
   4   8   6       82.58       94.57     39.73 o 
   5   8   6      319.78      314.43     51.19 o 
   6   8   6       68.31       46.26     49.03 o 
   7   8   6      152.60       85.48     60.07 o 
   1   9   6        6.98       21.44     49.58 o 
   2   9   6        0.00       42.77     46.63 o 
   3   9   6       21.19       36.29     49.19 o 
   4   9   6       66.73       21.79     50.93 o 
   1   1   7      893.14      877.83     18.71 o 
   2   1   7       39.71       49.70     11.86 o 
   3   1   7       52.99       55.97     14.95 o 
   4   1   7       14.38       18.18     16.76 o 
   5   1   7      992.08      992.90     25.44 o 
   6   1   7      106.08       89.55     26.23 o 
   7   1   7        7.65       17.46     28.90 o 
   8   1   7      223.76      215.99     25.48 o 
   9   1   7       70.42       59.32     25.71 o 
  10   1   7       24.15       27.01     23.30 o 
  11   1   7        9.71       24.26     32.08 o 
  12   1   7      147.07      147.99     36.65 o 
  13   1   7        3.28       -7.56     55.41 o 
   0   2   7     1899.17     1842.67     50.31 o 
   1   2   7     1638.01     1621.74     22.84 o 
   2   2   7        8.03        1.62     11.75 o 
   3   2   7      186.13      203.96     15.76 o 
   4   2   7     1172.94     1133.78     15.01 o 
   5   2   7       43.49       43.06     15.40 o 
   6   2   7       36.60       46.29     38.78 o 
   7   2   7      272.42      243.52     39.35 o 
   8   2   7      142.33      135.33     37.43 o 
   9   2   7      287.54      295.28     37.65 o 
  10   2   7     1426.28     1441.17     45.88 o 
  11   2   7       87.82       79.55     33.76 o 
  12   2   7        6.26       30.38     42.01 o 
  13   2   7      284.13      268.03     44.72 o 
   1   3   7      711.66      730.67     26.55 o 
   2   3   7      447.19      402.55     22.78 o 
   3   3   7       48.04       44.95     21.38 o 
   4   3   7     1425.16     1423.28     38.32 o 
   5   3   7      872.86      870.45     30.75 o 
   6   3   7        6.67       33.36     48.67 o 
   7   3   7     2664.13     2597.17     55.90 o 
   8   3   7       40.77       26.60     43.18 o 
   9   3   7      425.93      412.96     41.09 o 
  10   3   7       37.44       41.54     39.08 o 
  11   3   7      303.20      331.65     43.64 o 
  12   3   7      329.96      297.77     49.48 o 
  13   3   7        6.84        5.27     50.65 o 
   0   4   7      332.08      277.90     28.26 o 
   1   4   7       12.09       17.93     20.34 o 
   2   4   7       10.15        6.80     11.70 o 
   3   4   7      586.19      580.35     31.91 o 
   4   4   7      471.92      456.01     16.97 o 
   5   4   7     1622.95     1710.14     83.29 o 
   6   4   7      660.18      649.12     46.14 o 
   7   4   7      593.40      528.24     23.69 o 
   8   4   7        1.25        7.77     26.91 o 
   9   4   7       63.64       41.68     44.64 o 
  10   4   7       18.99        8.52     42.70 o 
  11   4   7       65.95       87.82     44.31 o 
  12   4   7       66.76       48.90     43.56 o 
   1   5   7      110.11      135.31     26.35 o 
   2   5   7       38.18       35.04     20.49 o 
   3   5   7     1642.44     1721.39     47.61 o 
   4   5   7      473.44      473.26     33.94 o 
   5   5   7      638.09      574.87     31.06 o 
   6   5   7      341.26      417.29     64.79 o 
   7   5   7      793.24      729.92     48.64 o 
   8   5   7      913.27      858.82     50.73 o 
   9   5   7      295.13      243.80     46.98 o 
  10   5   7      333.68      324.30     48.42 o 
  11   5   7      102.28      125.51     49.05 o 
   0   6   7      592.80      558.50     52.42 o 
   1   6   7      723.79      692.76     30.27 o 
   2   6   7       83.32       84.86     39.77 o 
   3   6   7        2.03       13.84     40.50 o 
   4   6   7       90.68       71.18     33.90 o 
   5   6   7     1213.01     1201.12     62.36 o 
   6   6   7        7.65        3.55     52.60 o 
   7   6   7       19.13       26.65     69.89 o 
   8   6   7       53.51       27.59     46.91 o 
   9   6   7       18.50       15.52     48.47 o 
  10   6   7       21.51       40.53     45.92 o 
   1   7   7      152.36      150.29     32.59 o 
   2   7   7       21.66       21.70     33.19 o 
   3   7   7      152.69      178.18     41.62 o 
   4   7   7       87.08      131.44     53.16 o 
   5   7   7       20.98        3.58     62.04 o 
   6   7   7       27.87       36.61     53.36 o 
   7   7   7      266.47      217.34     56.23 o 
   8   7   7       14.44       -7.23     57.41 o 
   9   7   7      166.14      183.13     65.03 o 
   0   8   7        8.54       16.21     50.69 o 
   1   8   7       44.04       48.27     41.46 o 
   2   8   7        0.42       -8.53     43.05 o 
   3   8   7       17.67        8.17     52.26 o 
   4   8   7        7.52       33.84     52.64 o 
   5   8   7       63.70      126.51     59.24 o 
   6   8   7       51.32       26.05     58.24 o 
   7   8   7        4.84       42.50     66.39 o 
   1   9   7       50.81       52.56     47.15 o 
   2   9   7      198.67      251.04     61.17 o 
   3   9   7        1.93       -8.99     63.04 o 
   0   0   8       60.49       65.46     55.28 o 
   1   0   8      145.19      163.14     33.70 o 
   2   0   8        1.41       14.12     27.57 o 
   3   0   8      256.17      232.35     24.37 o 
   4   0   8     2681.31     2774.71     46.56 o 
   5   0   8       90.53       88.08     36.59 o 
   6   0   8     1447.07     1335.52     65.39 o 
   7   0   8       34.05       33.54     60.94 o 
   8   0   8     1607.99     1646.63     78.48 o 
   9   0   8      190.80      205.96     35.19 o 
  10   0   8      132.60      123.96     40.84 o 
  11   0   8     1642.67     1619.84     58.33 o 
  12   0   8       19.06       22.53     62.16 o 
  13   0   8        3.40      -30.66     67.06 o 
   1   1   8      557.78      546.13     18.65 o 
   2   1   8     9175.60     9643.79     39.99 o 
   3   1   8        3.70       -0.55     15.20 o 
   4   1   8      149.93      147.50     18.85 o 
   5   1   8      650.55      685.17     23.56 o 
   6   1   8       45.81       54.33     24.51 o 
   7   1   8        3.70        5.78     34.42 o 
   8   1   8      594.28      598.81     35.15 o 
   9   1   8      192.51      173.92     26.62 o 
  10   1   8     4875.18     4899.31     48.56 o 
  11   1   8      313.47      308.09     36.67 o 
  12   1   8        0.08      -21.40     34.53 o 
  13   1   8      215.38      184.64     38.93 o 
   0   2   8      844.79      746.53     41.12 o 
   1   2   8       89.23       91.86     17.60 o 
   2   2   8     2687.72     2686.69     20.62 o 
   3   2   8      769.02      765.22     18.19 o 
   4   2   8     2262.18     2375.42     22.68 o 
   5   2   8      629.90      619.39     15.69 o 
   6   2   8        7.85        0.16     15.00 o 
   7   2   8      368.36      355.09     32.45 o 
   8   2   8      555.16      586.25     39.54 o 
   9   2   8        5.41       13.27     36.36 o 
  10   2   8      160.01      168.11     36.82 o 
  11   2   8       26.40       43.90     38.62 o 
  12   2   8       67.20       50.21     43.00 o 
  13   2   8      277.93      253.69     42.54 o 
   1   3   8     1236.78     1283.33     26.14 o 
   2   3   8     3058.35     2994.61     30.19 o 
   3   3   8       25.57       25.14     22.45 o 
   4   3   8     1276.96     1269.35     33.22 o 
   5   3   8       25.54        7.03     27.24 o 
   6   3   8       59.26       69.27     16.61 o 
   7   3   8      501.55      516.48     26.95 o 
   8   3   8     1147.48     1135.75     49.04 o 
   9   3   8      453.50      410.10     40.49 o 
  10   3   8     1076.41     1025.13     46.36 o 
  11   3   8      376.01      392.70     44.47 o 
  12   3   8        5.69       27.38     43.18 o 
  13   3   8        5.32       39.90     52.71 o 
   0   4   8      811.64      858.71     56.82 o 
   1   4   8        0.26       -1.51     17.43 o 
   2   4   8       28.72       12.35     36.98 o 
   3   4   8      430.82      492.76     32.41 o 
   4   4   8       38.53       38.27     22.81 o 
   5   4   8       28.88       19.75     31.08 o 
   6   4   8        9.29       46.41     43.82 o 
   7   4   8      247.19      255.00     43.88 o 
   8   4   8      139.55      117.11     42.93 o 
   9   4   8       31.87       38.80     44.76 o 
  10   4   8       30.70        7.21     47.72 o 
  11   4   8       76.03       88.23     46.77 o 
  12   4   8      297.82      315.07     51.16 o 
   1   5   8        1.65       -8.99     24.94 o 
   2   5   8       78.63       89.95     17.66 o 
   3   5   8        0.10      -14.76     34.47 o 
   4   5   8        0.27       -0.84     29.67 o 
   5   5   8       24.21       26.17     64.75 o 
   6   5   8      317.06      326.38     61.70 o 
   7   5   8       97.68      127.44     43.25 o 
   8   5   8      105.16       81.71     45.51 o 
   9   5   8      168.74      164.15     46.33 o 
  10   5   8      462.11      519.49     52.09 o 
  11   5   8        7.04       27.17     42.00 o 
   0   6   8     2417.54     2550.27    118.61 o 
   1   6   8        8.24       20.48     35.85 o 
   2   6   8        0.67       -8.30     39.15 o 
   3   6   8       24.73       23.48     40.30 o 
   4   6   8      199.85      190.17     34.59 o 
   5   6   8       13.54        4.12     51.90 o 
   6   6   8      978.11     1024.15     64.10 o 
   7   6   8       78.52       63.22     43.59 o 
   8   6   8       31.95        7.57     44.47 o 
   9   6   8      211.30      177.80     49.59 o 
  10   6   8        6.31       -4.03     61.08 o 
   1   7   8        0.22       -4.68     37.04 o 
   2   7   8        6.37       14.08     37.68 o 
   3   7   8      177.36      177.76     41.19 o 
   4   7   8        4.53        5.24     69.99 o 
   5   7   8      209.44      227.72     56.61 o 
   6   7   8        2.29        8.97     57.52 o 
   7   7   8       56.82       96.96     55.25 o 
   8   7   8      650.38      561.56     65.42 o 
   9   7   8       28.36       37.27     65.14 o 
   0   8   8      188.10      162.60     57.35 o 
   1   8   8       58.94       46.61     46.33 o 
   2   8   8        2.60       -7.85     45.99 o 
   3   8   8        1.95       27.46     53.37 o 
   4   8   8       10.40       26.55     64.42 o 
   5   8   8      138.61       93.93     52.13 o 
   6   8   8      472.66      391.83     60.02 o 
   7   8   8      347.20      316.42     58.29 o 
   1   9   8       89.78       98.98     59.43 o 
   2   9   8       53.14       35.60     55.09 o 
   3   9   8        5.80       19.77     66.13 o 
   1   1   9     1251.74     1220.20     19.99 o 
   2   1   9     1131.29     1227.08     16.00 o 
   3   1   9        0.02       -0.04     13.99 o 
   4   1   9      139.67      117.51     22.80 o 
   5   1   9      295.33      316.22     24.95 o 
   6   1   9     1234.92     1284.82     32.20 o 
   7   1   9       48.06       60.78     34.31 o 
   8   1   9       49.15       48.92     18.15 o 
   9   1   9       85.67      103.81     26.18 o 
  10   1   9     2290.58     2380.41     37.96 o 
  11   1   9       43.95       24.10     34.51 o 
  12   1   9      221.36      248.15     37.38 o 
  13   1   9       19.74        2.87     47.58 o 
   0   2   9       10.85        5.59     33.04 o 
   1   2   9        1.67        5.68     13.57 o 
   2   2   9      639.47      638.83     16.33 o 
   3   2   9      250.32      229.06     13.46 o 
   4   2   9     7424.31     7818.64     59.75 o 
   5   2   9        4.32       -4.80     14.11 o 
   6   2   9      853.62      820.00     16.72 o 
   7   2   9        2.80        2.07      8.22 o 
   8   2   9     1600.52     1586.20     47.61 o 
   9   2   9       32.48       18.92     37.68 o 
  10   2   9      417.58      429.20     40.65 o 
  11   2   9        2.92        4.62     35.81 o 
  12   2   9      629.68      583.81     46.47 o 
  13   2   9       47.99       55.02     45.43 o 
   1   3   9      725.62      743.73     24.07 o 
   2   3   9     1783.56     1881.33     32.83 o 
   3   3   9      138.27      147.44     15.97 o 
   4   3   9       47.76       60.87     24.65 o 
   5   3   9        0.14        9.46     26.84 o 
   6   3   9       49.98       72.03     12.68 o 
   7   3   9      222.30      272.82     24.51 o 
   8   3   9       68.22       48.74     38.76 o 
   9   3   9      179.03      182.02     37.25 o 
  10   3   9     1574.39     1572.64     50.14 o 
  11   3   9      305.38      297.30     41.28 o 
  12   3   9      115.50       91.38     50.48 o 
   0   4   9      407.78      432.11     56.46 o 
   1   4   9      360.97      354.80     27.68 o 
   2   4   9      201.58      190.52     26.96 o 
   3   4   9       56.43       40.06     30.37 o 
   4   4   9        0.09       -3.77     24.46 o 
   5   4   9      146.61      165.41     31.00 o 
   6   4   9        0.03       -8.63     42.78 o 
   7   4   9        4.68        7.55     43.72 o 
   8   4   9      174.94      184.17     43.06 o 
   9   4   9       42.34       39.15     42.71 o 
  10   4   9       17.43       51.51     40.93 o 
  11   4   9        1.47       25.48     43.68 o 
  12   4   9       11.18       32.23     46.61 o 
   1   5   9        8.58       14.80     24.66 o 
   2   5   9      531.22      515.06     39.51 o 
   3   5   9     1068.06     1108.25     41.60 o 
   4   5   9      200.21      211.81     31.73 o 
   5   5   9       64.50       68.05     67.38 o 
   6   5   9      432.63      409.46     39.82 o 
   7   5   9       49.47       74.64     40.06 o 
   8   5   9      598.02      636.27     48.01 o 
   9   5   9      191.25      219.95     48.41 o 
  10   5   9       26.20       18.89     43.78 o 
  11   5   9       41.96       40.56     59.44 o 
   0   6   9      723.03      730.68     67.45 o 
   1   6   9      182.47      174.90     34.66 o 
   2   6   9       24.05       35.53     38.45 o 
   3   6   9        0.09       14.87     38.67 o 
   4   6   9      268.38      232.98     35.74 o 
   5   6   9      145.25      119.98     56.35 o 
   6   6   9     1593.80     1573.74     64.75 o 
   7   6   9        1.09       13.36     40.71 o 
   8   6   9       52.03       70.13     44.00 o 
   9   6   9       48.26       93.23     64.96 o 
  10   6   9       97.04       74.72     62.54 o 
   1   7   9       13.97       28.74     42.85 o 
   2   7   9      113.23      109.99     34.72 o 
   3   7   9       55.28       56.10     40.71 o 
   4   7   9      585.03      585.34     58.97 o 
   5   7   9      115.47      131.85     55.39 o 
   6   7   9       56.47       70.54     57.17 o 
   7   7   9      200.57      234.91     62.04 o 
   8   7   9     1021.45      922.62     67.75 o 
   0   8   9      418.26      410.78     68.69 o 
   1   8   9        4.45       -3.54     42.33 o 
   2   8   9        9.28       15.62     46.85 o 
   3   8   9      198.60      230.02     57.14 o 
   4   8   9      154.92      124.29     56.71 o 
   5   8   9        0.47       23.68     65.75 o 
   6   8   9      269.70      281.33     60.38 o 
   1   9   9        1.74        7.92     53.33 o 
   2   9   9       57.32       80.07     55.40 o 
   0   0  10     3084.27     3188.70     70.52 o 
   1   0  10     1030.85      900.95     32.06 o 
   2   0  10     2518.57     2467.21     41.48 o 
   3   0  10    11450.76    12375.13    120.97 o 
   4   0  10        2.24        9.84     25.00 o 
   5   0  10     2380.68     2706.79     75.60 o 
   6   0  10     1537.34     1686.60     87.13 o 
   7   0  10      238.87      222.13     59.34 o 
   8   0  10      317.12      338.47     88.72 o 
   9   0  10     1435.08     1476.40     47.54 o 
  10   0  10      573.01      595.83     69.42 o 
  11   0  10     3580.15     3565.73     74.33 o 
  12   0  10     1027.59     1092.66     85.07 o 
  13   0  10        2.84       93.04     90.84 o 
   1   1  10     1911.36     2081.58     26.09 o 
   2   1  10      312.89      307.02     14.06 o 
   3   1  10    12012.96    12454.84     70.60 o 
   4   1  10       18.37       13.88     20.86 o 
   5   1  10      645.46      698.99     27.80 o 
   6   1  10        2.19        4.90     30.09 o 
   7   1  10       10.65       29.07     42.18 o 
   8   1  10       41.03       19.84     42.41 o 
   9   1  10     8002.29     8131.31     77.76 o 
  10   1  10        5.68       -4.77     33.24 o 
  11   1  10     1224.58     1190.43     54.31 o 
  12   1  10      642.57      611.82     43.60 o 
  13   1  10        4.47       43.45     56.21 o 
   0   2  10     1707.08     1750.58     59.31 o 
   1   2  10        3.60       12.84     14.72 o 
   2   2  10        1.23       -2.78     17.37 o 
   3   2  10     1164.40     1231.98     20.38 o 
   4   2  10      166.01      163.12     15.09 o 
   5   2  10        4.43      -12.45     16.20 o 
   6   2  10      490.31      476.75     19.31 o 
   7   2  10      288.24      278.33     13.90 o 
   8   2  10        0.28        7.02     12.96 o 
   9   2  10     1020.68     1047.30     43.19 o 
  10   2  10      242.56      266.42     37.43 o 
  11   2  10        0.85       -2.71     54.33 o 
  12   2  10        5.30      -10.23     55.86 o 
  13   2  10      297.27      319.54     49.12 o 
   1   3  10      833.01      830.45     26.13 o 
   2   3  10       39.90       41.71     10.67 o 
   3   3  10      325.04      342.49     18.09 o 
   4   3  10      150.34      137.84     14.29 o 
   5   3  10      541.05      546.00     27.94 o 
   6   3  10       12.85        0.55     25.13 o 
   7   3  10      130.33      118.54     15.52 o 
   8   3  10      110.94      126.52     38.02 o 
   9   3  10      658.01      631.81     41.63 o 
  10   3  10       94.29       84.09     39.12 o 
  11   3  10      568.18      559.98     46.40 o 
  12   3  10      182.09      214.03     50.36 o 
   0   4  10      172.87      164.41     26.56 o 
   1   4  10      564.92      582.30     28.71 o 
   2   4  10      186.08      171.11     27.46 o 
   3   4  10       53.59       67.41     32.75 o 
   4   4  10        0.28       16.31     30.60 o 
   5   4  10       72.36       82.60     35.03 o 
   6   4  10      227.68      237.79     31.33 o 
   7   4  10      270.08      295.95     44.61 o 
   8   4  10        6.75       16.03     40.68 o 
   9   4  10        0.57       27.88     42.07 o 
  10   4  10       15.53       -1.07     42.24 o 
  11   4  10      356.57      393.34     46.45 o 
  12   4  10      106.54       80.15     83.98 o 
   1   5  10      130.55      134.94     24.90 o 
   2   5  10        3.22        0.72     36.76 o 
   3   5  10      409.11      398.84     38.48 o 
   4   5  10      262.30      272.39     33.77 o 
   5   5  10      754.61      775.65     43.64 o 
   6   5  10       49.87       71.06     38.45 o 
   7   5  10      396.79      378.17     41.88 o 
   8   5  10       53.86       61.33     43.74 o 
   9   5  10      106.78       95.92     43.87 o 
  10   5  10       38.71       25.59     62.40 o 
  11   5  10      160.13      188.94     59.04 o 
   0   6  10        4.61       -4.55     58.11 o 
   1   6  10      294.62      281.96     33.56 o 
   2   6  10       14.01       20.19     42.56 o 
   3   6  10        1.11        5.33     35.81 o 
   4   6  10       22.23       33.40     32.79 o 
   5   6  10      270.56      275.19     62.76 o 
   6   6  10      279.84      276.22     40.40 o 
   7   6  10        3.73       13.45     62.93 o 
   8   6  10       24.91       55.26     58.18 o 
   9   6  10        0.94        2.18     75.39 o 
  10   6  10       17.64       30.11     82.76 o 
   1   7  10      350.16      347.22     44.88 o 
   2   7  10        8.84        4.33     41.65 o 
   3   7  10        0.08       31.08     42.45 o 
   4   7  10       52.50       31.53     52.80 o 
   5   7  10      495.32      565.81     62.48 o 
   6   7  10       14.55       37.58     59.61 o 
   7   7  10       28.59       34.29     62.34 o 
   8   7  10      117.82       97.95     60.67 o 
   0   8  10       55.27       77.79     69.30 o 
   1   8  10      283.24      294.09     46.75 o 
   2   8  10      152.58      136.92     65.24 o 
   3   8  10        9.96        2.81     65.24 o 
   4   8  10       97.49      101.54     64.44 o 
   5   8  10      119.67       84.02     59.19 o 
   6   8  10       68.73       71.78     64.02 o 
   1   9  10       93.67      110.40     56.02 o 
   1   1  11      277.38      268.74     21.84 o 
   2   1  11       36.60       44.32     12.75 o 
   3   1  11       35.67       48.31     14.61 o 
   4   1  11       60.57       61.56     17.86 o 
   5   1  11       44.20       48.11     26.05 o 
   6   1  11      194.09      192.51     33.16 o 
   7   1  11        6.93       24.30     45.30 o 
   8   1  11     2265.80     2308.61     62.01 o 
   9   1  11       97.39      118.65     37.63 o 
  10   1  11      134.45      125.34     37.50 o 
  11   1  11       93.09       88.31     48.66 o 
  12   1  11        6.45       14.66     51.27 o 
  13   1  11       16.33       20.16     59.20 o 
   0   2  11      320.53      317.32     49.70 o 
   1   2  11       85.06      123.23     17.32 o 
   2   2  11      239.37      232.34     19.68 o 
   3   2  11      317.96      307.12     19.19 o 
   4   2  11        4.44        4.56     17.08 o 
   5   2  11        0.42      -10.89     20.21 o 
   6   2  11     1186.25     1109.57     35.23 o 
   7   2  11       21.82       15.70     16.67 o 
   8   2  11        0.51       18.81     17.04 o 
   9   2  11       29.24        4.64     34.42 o 
  10   2  11      417.09      351.36     38.79 o 
  11   2  11       31.35       47.51     43.23 o 
  12   2  11        6.54        0.00     44.99 o 
   1   3  11      874.42      847.74     27.10 o 
   2   3  11       35.85       22.05     13.83 o 
   3   3  11       64.17       71.29     30.41 o 
   4   3  11      582.84      559.19     16.66 o 
   5   3  11      117.76      111.10     17.03 o 
   6   3  11       50.76       63.43     26.15 o 
   7   3  11       90.74       90.51     37.13 o 
   8   3  11      424.39      413.36     45.81 o 
   9   3  11      117.87       80.69     37.17 o 
  10   3  11       10.64       24.54     41.61 o 
  11   3  11      224.33      240.31     42.34 o 
  12   3  11        0.12        1.34     44.65 o 
   0   4  11     2010.28     1954.06     56.65 o 
   1   4  11      106.18      102.27     16.26 o 
   2   4  11        8.41       14.35     26.95 o 
   3   4  11        0.14       11.02     18.49 o 
   4   4  11       45.12       41.33     25.99 o 
   5   4  11       14.50        7.27     32.46 o 
   6   4  11        1.33       -5.20     35.56 o 
   7   4  11      141.19      135.95     38.57 o 
   8   4  11        1.29        0.06     37.68 o 
   9   4  11        4.40       17.62     43.87 o 
  10   4  11        0.11       20.82     40.70 o 
  11   4  11       28.59       41.53     55.22 o 
   1   5  11       90.90       81.20     20.31 o 
   2   5  11        0.29       13.37     36.54 o 
   3   5  11      324.19      343.54     38.29 o 
   4   5  11      551.64      555.89     38.09 o 
   5   5  11      321.74      345.37     37.55 o 
   6   5  11       87.93       61.03     35.96 o 
   7   5  11       27.88       27.55     37.62 o 
   8   5  11       18.44        8.06     60.62 o 
   9   5  11       83.94       74.09     61.33 o 
  10   5  11      144.06      163.18     61.09 o 
   0   6  11        2.42        3.99     58.12 o 
   1   6  11       43.10       31.69     30.43 o 
   2   6  11      228.47      243.40     39.44 o 
   3   6  11       24.52       31.05     43.77 o 
   4   6  11       19.02       18.76     59.85 o 
   5   6  11       27.79       15.83     57.66 o 
   6   6  11      199.62      132.84     63.19 o 
   7   6  11       37.10       34.86     56.72 o 
   8   6  11        0.61       -5.64     69.21 o 
   9   6  11       45.10       -8.33     77.55 o 
   1   7  11        3.70       10.81     45.47 o 
   2   7  11       90.21      106.74     42.09 o 
   3   7  11      389.71      456.21     63.44 o 
   4   7  11      376.90      343.73     71.87 o 
   5   7  11       14.77       74.06     53.61 o 
   6   7  11      150.90       93.11     56.23 o 
   7   7  11       30.62       21.47     57.32 o 
   8   7  11      730.47      732.54     62.93 o 
   0   8  11      221.41      116.18     67.71 o 
   1   8  11        6.65       18.50     43.93 o 
   2   8  11      388.36      426.37     79.04 o 
   3   8  11       57.70       71.76     60.12 o 
   4   8  11       13.78        9.40     56.58 o 
   5   8  11        0.73       26.86     63.42 o 
   0   0  12      420.70      343.79     71.95 o 
   1   0  12       41.06       51.52     45.67 o 
   2   0  12     8881.38     9450.25    128.61 o 
   3   0  12      384.78      355.27     42.15 o 
   4   0  12     2020.53     2015.29     36.77 o 
   5   0  12       51.34       58.73     57.19 o 
   6   0  12     2609.32     2804.65     84.91 o 
   7   0  12      109.31      116.81     58.95 o 
   8   0  12     1333.06     1385.87    101.41 o 
   9   0  12      519.10      512.35     67.03 o 
  10   0  12        8.21       38.94     69.60 o 
  11   0  12     1552.67     1578.57     86.38 o 
  12   0  12       27.48        8.58     70.25 o 
  13   0  12       55.00      110.60     74.03 o 
   1   1  12        0.10        4.57     21.90 o 
   2   1  12       51.08       59.57     13.48 o 
   3   1  12       79.37       65.24     14.96 o 
   4   1  12      295.93      317.10     18.41 o 
   5   1  12      425.35      451.90     28.65 o 
   6   1  12        0.49       12.03     58.48 o 
   7   1  12      310.23      337.43     46.70 o 
   8   1  12     3984.76     3932.52     70.28 o 
   9   1  12      278.09      281.70     46.27 o 
  10   1  12        0.32        5.67     36.25 o 
  11   1  12      746.74      699.87     53.61 o 
  12   1  12      786.24      840.24     54.01 o 
   0   2  12     1794.52     1767.49     63.21 o 
   1   2  12      455.34      494.58     19.71 o 
   2   2  12     1096.68     1073.51     27.73 o 
   3   2  12       71.24       84.53     19.93 o 
   4   2  12       39.12       47.48     22.86 o 
   5   2  12     1757.23     1756.30     37.45 o 
   6   2  12       95.52       86.98     23.01 o 
   7   2  12      529.32      502.16     39.19 o 
   8   2  12      281.50      267.67     55.62 o 
   9   2  12       33.36       26.80     47.34 o 
  10   2  12       22.60       36.07     45.38 o 
  11   2  12       25.10       51.30     54.91 o 
  12   2  12        5.95       -5.39     58.59 o 
   1   3  12       83.42       94.69     27.52 o 
   2   3  12      367.98      333.86     19.28 o 
   3   3  12      414.45      442.35     34.16 o 
   4   3  12      638.47      647.28     30.46 o 
   5   3  12      242.75      232.49     17.59 o 
   6   3  12       48.53       40.73     13.97 o 
   7   3  12      774.72      760.78     40.18 o 
   8   3  12       25.92       30.68     37.33 o 
   9   3  12      193.53      163.41     37.52 o 
  10   3  12      337.79      362.76     42.09 o 
  11   3  12       65.74      107.15     40.18 o 
  12   3  12        0.04       -7.45     61.30 o 
   0   4  12      736.46      714.57     32.21 o 
   1   4  12       23.33       20.14     11.55 o 
   2   4  12        6.52      -12.21     29.49 o 
   3   4  12       35.99       31.23     10.53 o 
   4   4  12      133.64      141.66     20.90 o 
   5   4  12      500.25      528.77     46.70 o 
   6   4  12      775.87      824.74     39.24 o 
   7   4  12      450.53      422.86     41.56 o 
   8   4  12       17.22       -2.70     40.03 o 
   9   4  12       31.08        3.23     41.76 o 
  10   4  12       20.00       35.04     63.40 o 
  11   4  12      112.04      116.46     56.00 o 
   1   5  12       21.83        7.39     15.93 o 
   2   5  12       94.73       96.97     39.18 o 
   3   5  12      248.66      225.98     36.86 o 
   4   5  12      137.18      147.15     22.94 o 
   5   5  12        0.07        2.63     30.48 o 
   6   5  12       47.76       79.57     61.86 o 
   7   5  12      180.72      252.78     69.87 o 
   8   5  12        1.03        8.80     68.01 o 
   9   5  12        5.72       14.98     64.94 o 
  10   5  12      232.79      277.83     72.82 o 
   0   6  12       31.73       53.83     61.03 o 
   1   6  12        6.67       -3.26     41.19 o 
   2   6  12     1005.01     1036.51     49.37 o 
   3   6  12       30.14       23.43     36.04 o 
   4   6  12        6.15       28.46     60.02 o 
   5   6  12       47.72       21.53     60.39 o 
   6   6  12      311.12      318.72     64.07 o 
   7   6  12       58.70       32.88     58.34 o 
   8   6  12       28.96       63.90     63.31 o 
   9   6  12       17.15       83.16     65.42 o 
   1   7  12      430.85      449.86     45.47 o 
   2   7  12       20.88       13.37     42.14 o 
   3   7  12        4.37      -13.59     73.77 o 
   4   7  12      614.24      554.01     66.23 o 
   5   7  12      235.33      317.12     73.26 o 
   6   7  12       53.56       86.15     60.74 o 
   7   7  12       27.89       67.44     61.36 o 
   0   8  12       42.69       27.71     66.33 o 
   1   8  12       57.93       75.66     45.37 o 
   2   8  12      505.16      433.61     63.08 o 
   3   8  12      106.12      109.63     70.38 o 
   4   8  12      261.44      242.25     59.53 o 
   5   8  12       30.63      -10.31     58.68 o 
   1   1  13      166.19      165.36     23.55 o 
   2   1  13       51.36       52.03     13.97 o 
   3   1  13      319.93      341.19     17.57 o 
   4   1  13       80.17       82.28     19.54 o 
   5   1  13      819.36      816.37     30.03 o 
   6   1  13      227.51      272.96     61.46 o 
   7   1  13      923.14      944.01     62.22 o 
   8   1  13      261.90      299.35     47.88 o 
   9   1  13      121.94      154.11     48.94 o 
  10   1  13       41.52       64.35     49.92 o 
  11   1  13       21.73        2.98     49.30 o 
  12   1  13        0.06       -9.31     57.69 o 
   0   2  13     1682.65     1749.89     49.61 o 
   1   2  13     1745.10     1850.72     30.05 o 
   2   2  13       96.32       88.53     23.32 o 
   3   2  13       42.75       43.54     24.61 o 
   4   2  13       18.17       20.21     23.96 o 
   5   2  13      153.83      162.74     22.97 o 
   6   2  13      136.71      104.40     24.77 o 
   7   2  13      145.11      131.55     62.70 o 
   8   2  13      162.33      185.76     55.61 o 
   9   2  13     1085.95     1046.76     65.44 o 
  10   2  13        2.10       15.55     44.75 o 
  11   2  13      335.19      362.94     62.23 o 
  12   2  13      339.66      315.50     60.86 o 
   1   3  13       22.95       -3.94     28.86 o 
   2   3  13       47.44       49.36     22.73 o 
   3   3  13       98.89       95.34     14.80 o 
   4   3  13      216.14      207.68     28.92 o 
   5   3  13      190.18      217.54     22.72 o 
   6   3  13      101.23      124.53     35.00 o 
   7   3  13     2326.60     2321.95     49.97 o 
   8   3  13      230.14      243.25     38.79 o 
   9   3  13        4.69        9.79     34.73 o 
  10   3  13      210.16      195.58     39.61 o 
  11   3  13      184.85      221.69     60.36 o 
   0   4  13       61.15       41.05     16.78 o 
   1   4  13       24.11       29.12     24.28 o 
   2   4  13      146.70      137.62     13.78 o 
   3   4  13       11.03       -0.58     37.79 o 
   4   4  13       64.19       82.95     51.40 o 
   5   4  13      290.86      275.60     23.39 o 
   6   4  13      385.77      375.56     31.38 o 
   7   4  13        8.23       -3.29     61.87 o 
   8   4  13       27.23        1.76    112.81 o 
   9   4  13        8.07       45.99     61.40 o 
  10   4  13        2.80       31.98     54.18 o 
  11   4  13       38.55       75.53     53.04 o 
   1   5  13       39.04       45.01     40.28 o 
   2   5  13       73.36       65.14     40.69 o 
   3   5  13     1073.29     1074.30     43.09 o 
   4   5  13      202.64      211.31     51.71 o 
   5   5  13      137.94      176.26     65.27 o 
   6   5  13       28.37       85.84     58.65 o 
   7   5  13       40.52       79.17     64.08 o 
   8   5  13      308.32      296.25     60.82 o 
   9   5  13      183.63      214.00     61.92 o 
  10   5  13      285.78      342.23     74.31 o 
   0   6  13      100.35       68.95     62.43 o 
   1   6  13      222.96      235.90     43.09 o 
   2   6  13      530.81      487.63     44.36 o 
   3   6  13      359.55      414.15     39.91 o 
   4   6  13        6.25       52.84     88.00 o 
   5   6  13       91.06       97.36     59.60 o 
   6   6  13       12.40      -15.97     76.76 o 
   7   6  13       73.46       40.62     57.62 o 
   8   6  13        8.17       66.95     59.68 o 
   9   6  13      181.21      170.17     61.70 o 
   1   7  13        1.19       15.03     45.39 o 
   2   7  13       56.31       65.86     44.45 o 
   3   7  13       33.38       35.34     52.23 o 
   4   7  13      146.65      101.73     65.15 o 
   5   7  13      271.27      252.94     63.90 o 
   6   7  13       84.35      132.02     59.99 o 
   7   7  13        5.61       54.81     61.24 o 
   0   8  13      201.32      280.48     69.30 o 
   1   8  13      202.71      226.88     63.54 o 
   2   8  13       39.63       20.20     55.19 o 
   3   8  13      116.31       95.57     73.04 o 
   4   8  13        0.31        0.23     62.88 o 
   0   0  14      138.12      129.05     77.80 o 
   1   0  14     1801.56     1827.99     66.02 o 
   2   0  14       99.83       66.98     53.21 o 
   3   0  14      950.07     1002.14     79.21 o 
   4   0  14       33.82       21.03     28.04 o 
   5   0  14      305.75      374.65     53.50 o 
   6   0  14        0.07        5.70     58.47 o 
   7   0  14      946.52      832.76     79.41 o 
   8   0  14       37.86      -21.48     63.96 o 
   9   0  14       98.11       62.31     70.14 o 
  10   0  14       25.07       58.70     68.32 o 
  11   0  14     1358.30     1363.82    152.73 o 
  12   0  14       60.58       55.36     73.28 o 
   1   1  14      268.19      285.43     25.51 o 
   2   1  14      142.10      146.25     15.94 o 
   3   1  14      369.54      335.03     19.80 o 
   4   1  14       15.06       16.66     21.09 o 
   5   1  14      176.56      207.73     28.34 o 
   6   1  14       75.89       85.27     44.99 o 
   7   1  14      437.58      406.89     54.16 o 
   8   1  14       30.87       46.47     50.49 o 
   9   1  14       54.33       59.93     56.52 o 
  10   1  14       27.51       31.71     50.10 o 
  11   1  14       49.29       11.47     57.65 o 
  12   1  14       10.16       14.26     63.30 o 
   0   2  14     2467.86     2558.06     46.14 o 
   1   2  14      686.87      687.13     23.88 o 
   2   2  14      292.66      281.28     26.53 o 
   3   2  14       18.96       35.01     25.68 o 
   4   2  14       47.93       65.21     38.42 o 
   5   2  14       11.54       16.96     21.67 o 
   6   2  14       41.31       71.15     23.57 o 
   7   2  14      290.73      317.65     67.87 o 
   8   2  14        2.32       24.64     56.01 o 
   9   2  14      196.00      177.90     60.17 o 
  10   2  14        7.01       20.01     52.51 o 
  11   2  14       43.29       21.17     61.04 o 
  12   2  14      124.49       91.72     59.16 o 
   1   3  14      598.38      558.75     34.16 o 
   2   3  14     2045.99     2099.68     41.93 o 
   3   3  14      219.02      209.10     20.68 o 
   4   3  14       17.67        7.41     30.04 o 
   5   3  14       88.63       92.24     41.07 o 
   6   3  14     1342.33     1348.16     41.48 o 
   7   3  14      350.73      329.16     37.98 o 
   8   3  14        1.28        0.60     53.68 o 
   9   3  14       99.44      122.90     52.22 o 
  10   3  14       25.20       59.46     51.63 o 
  11   3  14      169.93      188.58     62.59 o 
   0   4  14     4001.56     3896.93     46.19 o 
   1   4  14       40.51       37.44     28.74 o 
   2   4  14       67.82       53.12     16.05 o 
   3   4  14      110.94      139.83     56.40 o 
   4   4  14      468.45      472.60     58.00 o 
   5   4  14      327.71      305.15     64.46 o 
   6   4  14        2.74       17.29     69.27 o 
   7   4  14       38.85       45.44     79.71 o 
   8   4  14      181.02      179.07     69.19 o 
   9   4  14       96.41       98.99     64.05 o 
  10   4  14        9.82       31.87     54.70 o 
  11   4  14       42.83       48.75     55.05 o 
   1   5  14      438.65      439.29     46.60 o 
   2   5  14      112.11      105.45     42.06 o 
   3   5  14      382.42      361.00     38.58 o 
   4   5  14      192.59      171.45     51.45 o 
   5   5  14      196.53      250.20     66.55 o 
   6   5  14      144.85      166.09     70.39 o 
   7   5  14       45.91       89.35     67.78 o 
   8   5  14       34.30       37.92     68.17 o 
   9   5  14       34.63       60.88     73.12 o 
  10   5  14       64.53       51.60     63.50 o 
   0   6  14       81.20      101.95     60.81 o 
   1   6  14       66.16       71.58     43.10 o 
   2   6  14        0.71        6.39     40.41 o 
   3   6  14       34.34       77.09     37.33 o 
   4   6  14        2.96       -3.65     53.93 o 
   5   6  14      545.75      529.65     67.22 o 
   6   6  14       22.80       35.17     64.46 o 
   7   6  14        3.87        7.71     73.18 o 
   8   6  14       48.50       97.88     62.68 o 
   1   7  14       27.14       19.05     44.85 o 
   2   7  14        8.50       -0.30     60.52 o 
   3   7  14        0.02       15.90     63.61 o 
   4   7  14       95.05       83.48     69.44 o 
   5   7  14      518.07      574.63     78.64 o 
   6   7  14       21.51        0.77     75.69 o 
   0   8  14        0.99       -9.88     83.77 o 
   1   8  14       25.72        8.16     70.38 o 
   2   8  14       28.07       14.19     63.20 o 
   3   8  14      133.82      170.32     78.97 o 
   1   1  15       46.11       30.58     27.74 o 
   2   1  15      307.65      264.82     17.61 o 
   3   1  15        1.62        1.92     18.21 o 
   4   1  15       13.98       19.62     21.16 o 
   5   1  15       92.18      103.75     26.91 o 
   6   1  15      108.65       84.89     46.25 o 
   7   1  15       16.97       26.17     44.56 o 
   8   1  15      284.04      329.61     52.19 o 
   9   1  15      222.45      235.66     53.21 o 
  10   1  15        1.41      -17.43     66.51 o 
  11   1  15       19.48       31.00     60.97 o 
  12   1  15        7.96        3.12     77.74 o 
   0   2  15     3419.75     3615.58     53.60 o 
   1   2  15      154.06      159.70     21.70 o 
   2   2  15      281.67      315.69     29.64 o 
   3   2  15       54.10       37.62     27.88 o 
   4   2  15      365.90      399.77     28.98 o 
   5   2  15      207.39      179.89     34.39 o 
   6   2  15      532.92      546.53     41.79 o 
   7   2  15       24.46       27.21     42.49 o 
   8   2  15        5.05      -15.67     65.01 o 
   9   2  15      101.33       75.57     60.13 o 
  10   2  15       32.33       30.13     45.43 o 
  11   2  15       27.13       31.89     62.16 o 
   1   3  15      315.06      303.61     34.21 o 
   2   3  15        3.71       -7.66     31.54 o 
   3   3  15       23.44       16.78     22.56 o 
   4   3  15       33.84       28.09     39.23 o 
   5   3  15       44.27       20.63     40.21 o 
   6   3  15      413.39      384.28     35.03 o 
   7   3  15      503.92      533.76     53.28 o 
   8   3  15       34.30       68.97     49.58 o 
   9   3  15       48.10       23.40     53.10 o 
  10   3  15      218.75      222.93     48.00 o 
  11   3  15        9.45        1.49     65.26 o 
   0   4  15       49.30       46.69     26.51 o 
   1   4  15     1317.12     1372.20     38.52 o 
   2   4  15      160.84      147.16     20.93 o 
   3   4  15     1645.32     1714.61     64.40 o 
   4   4  15      321.18      323.47     55.05 o 
   5   4  15      209.76      158.09     56.19 o 
   6   4  15       97.93      126.51     63.77 o 
   7   4  15       46.05        8.34     64.23 o 
   8   4  15       11.76       78.07     76.16 o 
   9   4  15       46.64       51.36     70.84 o 
  10   4  15       77.13       61.15     54.62 o 
   1   5  15      226.90      206.48     44.51 o 
   2   5  15      390.15      420.83     45.55 o 
   3   5  15      840.81      766.57     42.97 o 
   4   5  15      315.28      355.12     59.75 o 
   5   5  15      625.66      586.94     63.34 o 
   6   5  15        1.73      -29.42     83.75 o 
   7   5  15       38.50       58.66     65.44 o 
   8   5  15      185.84      202.93     74.04 o 
   9   5  15      193.01      167.07     65.48 o 
   0   6  15        1.59       18.28     62.26 o 
   1   6  15      103.09       90.37     44.19 o 
   2   6  15     1070.67     1110.14     52.89 o 
   3   6  15      336.39      345.01     60.03 o 
   4   6  15        5.73       31.81     53.69 o 
   5   6  15       58.27        4.47     70.05 o 
   6   6  15      140.44      119.49     74.70 o 
   7   6  15        0.17       11.29    112.08 o 
   8   6  15        1.43       46.39     65.13 o 
   1   7  15       26.88       12.99     43.54 o 
   2   7  15        2.77       26.37     57.47 o 
   3   7  15        0.00        5.18     60.31 o 
   4   7  15      282.04      272.22     68.29 o 
   5   7  15        4.73      -14.95    117.61 o 
   6   7  15        3.86       -9.15     86.69 o 
   0   8  15      276.29      245.32    102.55 o 
   1   8  15      169.41      223.15     60.19 o 
   2   8  15      109.90      121.50     59.87 o 
   0   0  16      925.22      884.73     93.95 o 
   1   0  16      946.01      928.38     65.38 o 
   2   0  16      103.74      135.31     56.58 o 
   3   0  16        0.60       -9.57     57.57 o 
   4   0  16       83.24       61.25     30.52 o 
   5   0  16      116.28      109.61     46.26 o 
   6   0  16       17.14       -0.54     53.46 o 
   7   0  16      137.84      129.33     54.50 o 
   8   0  16      239.61      252.61     59.88 o 
   9   0  16       59.50       51.11     62.04 o 
  10   0  16      150.38       64.14     65.20 o 
  11   0  16       81.21       81.24     72.55 o 
   1   1  16      324.73      314.85     30.83 o 
   2   1  16      197.69      195.41     18.16 o 
   3   1  16      171.19      162.45     19.58 o 
   4   1  16      493.70      503.43     24.80 o 
   5   1  16       66.19       65.95     26.66 o 
   6   1  16       14.84       25.49     40.21 o 
   7   1  16        3.47       -4.52     41.66 o 
   8   1  16       12.96        6.99     39.02 o 
   9   1  16      135.43      144.95     53.39 o 
  10   1  16       18.33       47.41     52.90 o 
  11   1  16        0.01       47.08     69.37 o 
   0   2  16     1133.93     1134.12     64.90 o 
   1   2  16        3.81        5.28     20.43 o 
   2   2  16       30.13       31.56     27.50 o 
   3   2  16       41.35       23.37     28.27 o 
   4   2  16       22.62       26.47     29.00 o 
   5   2  16       71.18       60.64     33.68 o 
   6   2  16      558.55      546.13     41.91 o 
   7   2  16      274.83      273.27     40.15 o 
   8   2  16       14.30       26.55     40.73 o 
   9   2  16      117.42      111.05     61.01 o 
  10   2  16      126.04      104.53     55.97 o 
  11   2  16        6.37       16.14     69.96 o 
   1   3  16     1015.21     1024.61     39.51 o 
   2   3  16       12.24       -0.59     35.57 o 
   3   3  16      427.70      428.38     30.29 o 
   4   3  16        4.67        7.68     38.31 o 
   5   3  16      547.52      551.54     44.30 o 
   6   3  16      285.95      256.88     47.41 o 
   7   3  16     1329.47     1391.02     61.70 o 
   8   3  16       46.43       89.58     50.81 o 
   9   3  16       11.56       19.12     48.21 o 
  10   3  16      280.96      367.18     47.96 o 
  11   3  16      123.54      156.22     62.20 o 
   0   4  16     1847.04     1810.91     87.95 o 
   1   4  16       31.23       35.33     31.35 o 
   2   4  16        5.81       -0.94     21.37 o 
   3   4  16      260.45      237.41     55.08 o 
   4   4  16      208.35      227.75     54.24 o 
   5   4  16       10.62       43.52     48.24 o 
   6   4  16      162.45      194.42     73.28 o 
   7   4  16      340.68      313.56     74.79 o 
   8   4  16       12.77       27.04     72.37 o 
   9   4  16      356.66      337.63     72.86 o 
  10   4  16       11.47       -5.98     65.28 o 
   1   5  16      317.47      325.96     47.35 o 
   2   5  16       62.06      102.77     41.79 o 
   3   5  16      508.40      463.93     43.83 o 
   4   5  16     1913.59     1911.72     69.98 o 
   5   5  16      116.17      179.05     71.59 o 
   6   5  16        7.22        3.55     82.39 o 
   7   5  16       51.16       65.71     65.04 o 
   8   5  16        1.32       25.33     96.01 o 
   9   5  16      182.96      194.29     60.50 o 
   0   6  16       25.29       19.98     63.56 o 
   1   6  16       82.38       51.27     45.36 o 
   2   6  16     1380.96     1330.81     55.70 o 
   3   6  16       76.42       49.95     56.59 o 
   4   6  16        1.49       12.44     58.63 o 
   5   6  16       82.18       57.66     67.89 o 
   6   6  16      231.58      221.92     67.54 o 
   7   6  16       27.81       23.95     66.03 o 
   1   7  16        5.90       24.49     44.98 o 
   2   7  16        2.50       48.14     71.97 o 
   3   7  16        3.09       14.74     73.07 o 
   4   7  16     1392.26     1317.01     89.08 o 
   5   7  16      211.73      274.66     77.83 o 
   1   1  17      321.13      300.89     32.51 o 
   2   1  17        1.18       -3.33     16.97 o 
   3   1  17        9.97        7.80     18.45 o 
   4   1  17      333.93      324.45     23.80 o 
   5   1  17       73.02       67.11     35.21 o 
   6   1  17        7.26        2.19     40.09 o 
   7   1  17       11.78       14.79     41.64 o 
   8   1  17        8.47        5.18     43.39 o 
   9   1  17       47.73       30.06     44.38 o 
  10   1  17        3.22      -15.70     57.13 o 
  11   1  17        1.87       -4.46     54.34 o 
   0   2  17     1159.38     1129.29     68.86 o 
   1   2  17      138.75      148.22     23.01 o 
   2   2  17        0.01      -12.31     27.78 o 
   3   2  17        0.23        9.42     29.80 o 
   4   2  17       30.52       44.69     29.72 o 
   5   2  17      326.24      334.41     41.82 o 
   6   2  17        1.64      -11.07     36.75 o 
   7   2  17      109.12       71.97     39.11 o 
   8   2  17       52.20       61.63     40.64 o 
   9   2  17        3.13       43.66     55.10 o 
  10   2  17        0.29       12.11     55.60 o 
  11   2  17       17.77       51.31     59.36 o 
   1   3  17      495.44      493.96     42.59 o 
   2   3  17      349.77      333.18     37.96 o 
   3   3  17      327.64      307.15     32.07 o 
   4   3  17      233.78      193.61     36.61 o 
   5   3  17      169.67      173.71     38.75 o 
   6   3  17      107.69       69.35     45.78 o 
   7   3  17       51.70       63.33     49.14 o 
   8   3  17        0.06       35.47     53.74 o 
   9   3  17        7.37       12.84     79.91 o 
  10   3  17       19.96       19.17     54.64 o 
   0   4  17      260.56      231.17     44.71 o 
   1   4  17     1009.47     1041.91     38.30 o 
   2   4  17     1361.95     1334.56     67.40 o 
   3   4  17      323.45      307.69     55.63 o 
   4   4  17      255.96      291.18     55.24 o 
   5   4  17      455.01      404.79     55.51 o 
   6   4  17      366.41      250.85     68.48 o 
   7   4  17        9.96       11.77     75.07 o 
   8   4  17       53.02       58.91     75.90 o 
   9   4  17       95.58       78.96     72.83 o 
   1   5  17        3.71       -8.70     52.49 o 
   2   5  17       17.16       -0.66     41.35 o 
   3   5  17      365.12      344.64     65.06 o 
   4   5  17     1424.60     1321.52     61.82 o 
   5   5  17      208.32      175.85     66.06 o 
   6   5  17       41.82       70.84     70.24 o 
   7   5  17       19.17       39.31     77.12 o 
   8   5  17       13.42        9.49     93.04 o 
   0   6  17      130.34      116.12     61.88 o 
   1   6  17       73.42       87.62     44.32 o 
   2   6  17     1540.46     1519.41     57.81 o 
   3   6  17        3.72       19.45     60.18 o 
   4   6  17        2.78       15.46     58.07 o 
   5   6  17       31.00       43.03     73.45 o 
   6   6  17      166.48      111.69     68.21 o 
   7   6  17       38.13       -0.13     70.44 o 
   1   7  17        2.98      -11.77     44.05 o 
   2   7  17        0.76       14.57     69.75 o 
   3   7  17      192.36      231.19     66.90 o 
   4   7  17      167.58      229.01     82.61 o 
   0   0  18     1046.99     1050.73     97.33 o 
   1   0  18     3143.52     3104.35     88.13 o 
   2   0  18      506.34      482.38     69.01 o 
   3   0  18      397.25      480.00     66.17 o 
   4   0  18        8.24       17.16     46.51 o 
   5   0  18       68.25       44.95     45.21 o 
   6   0  18       40.67       53.91     61.78 o 
   7   0  18      415.32      402.20     70.78 o 
   8   0  18       71.93       72.95     59.57 o 
   9   0  18       26.27       22.10     55.21 o 
  10   0  18       48.66       54.41     55.38 o 
  11   0  18      571.52      651.49     81.28 o 
   1   1  18     1502.46     1451.82     39.19 o 
   2   1  18      224.77      208.67     18.49 o 
   3   1  18        2.29        4.17     18.33 o 
   4   1  18       21.21       17.11     32.18 o 
   5   1  18       43.59       13.49     32.90 o 
   6   1  18       31.57       11.28     38.28 o 
   7   1  18      687.48      638.39     45.84 o 
   8   1  18       80.23       99.53     42.61 o 
   9   1  18        4.53        9.34     44.21 o 
  10   1  18       11.76       52.58     49.31 o 
   0   2  18      890.72      862.86     68.68 o 
   1   2  18     5317.24     5395.78     49.39 o 
   2   2  18       34.49       26.00     27.97 o 
   3   2  18       87.10       78.85     30.95 o 
   4   2  18       22.69        8.31     27.88 o 
   5   2  18        1.16        5.63     39.50 o 
   6   2  18        0.76       11.78     39.09 o 
   7   2  18      679.69      575.25     42.71 o 
   8   2  18       51.17       25.00     47.33 o 
   9   2  18       40.99       14.98     53.68 o 
  10   2  18        2.54       37.43     53.78 o 
   1   3  18      423.22      392.94     36.72 o 
   2   3  18      997.15      979.53     43.51 o 
   3   3  18        1.88       16.21     29.93 o 
   4   3  18       11.46        6.46     35.93 o 
   5   3  18      342.30      267.43     39.89 o 
   6   3  18      857.03      771.98     52.76 o 
   7   3  18        3.42       14.57     55.75 o 
   8   3  18        8.10       11.11     53.53 o 
   9   3  18       38.51       38.44     49.91 o 
  10   3  18        4.63       44.22     53.94 o 
   0   4  18     3852.12     3929.40     70.86 o 
   1   4  18      676.15      661.85     36.43 o 
   2   4  18      121.13      160.70     60.69 o 
   3   4  18      136.79      143.87     63.47 o 
   4   4  18      296.07      279.06     53.12 o 
   5   4  18       31.06       81.22     54.69 o 
   6   4  18        9.19       41.42     62.44 o 
   7   4  18      199.86      219.19     76.64 o 
   8   4  18      205.62      161.89     79.00 o 
   9   4  18       42.13       92.84     74.69 o 
   1   5  18        0.09        7.33     44.50 o 
   2   5  18      177.79      205.08     46.91 o 
   3   5  18       78.02      100.04     56.95 o 
   4   5  18      423.35      475.21     61.39 o 
   5   5  18      304.26      281.23     64.43 o 
   6   5  18      400.38      424.71     70.15 o 
   7   5  18       53.37       33.43     76.94 o 
   8   5  18        8.31       29.19     93.86 o 
   0   6  18      151.82      133.10     61.99 o 
   1   6  18        0.12      -12.37     47.51 o 
   2   6  18      182.85      218.95     45.91 o 
   3   6  18       59.65       80.35     55.55 o 
   4   6  18      110.03       78.47     60.95 o 
   5   6  18       98.34       62.04     58.86 o 
   6   6  18        2.75       32.39     76.13 o 
   1   7  18       33.03       56.37     61.65 o 
   2   7  18        3.05       23.11     67.02 o 
   3   7  18      388.90      444.73     67.28 o 
   1   1  19     2095.80     2096.19     43.62 o 
   2   1  19      216.93      188.89     33.88 o 
   3   1  19        3.09       10.68     36.44 o 
   4   1  19       85.22       78.22     38.28 o 
   5   1  19      420.97      406.72     34.67 o 
   6   1  19      121.91      158.37     37.63 o 
   7   1  19        0.35       15.66     38.51 o 
   8   1  19       67.58      134.33     44.07 o 
   9   1  19        0.41       -5.42     42.35 o 
  10   1  19        0.01       -3.80     48.55 o 
   0   2  19        0.46       -3.87     60.88 o 
   1   2  19     1898.40     1908.26     35.03 o 
   2   2  19        2.47        5.65     28.10 o 
   3   2  19      483.61      458.94     33.88 o 
   4   2  19       25.86       24.28     29.31 o 
   5   2  19      242.77      192.84     38.87 o 
   6   2  19      114.67      130.34     47.34 o 
   7   2  19      647.36      570.95     53.32 o 
   8   2  19       28.41       11.25     47.31 o 
   9   2  19        1.11        5.75     47.21 o 
  10   2  19        0.06       30.15     58.19 o 
   1   3  19     2064.16     2034.71     53.34 o 
   2   3  19        5.46        7.08     34.49 o 
   3   3  19       56.30      106.24     56.71 o 
   4   3  19       75.96       83.71     39.97 o 
   5   3  19       73.26       63.49     37.83 o 
   6   3  19       42.96       40.06     47.54 o 
   7   3  19       89.26       83.73     49.87 o 
   8   3  19        1.55       -9.70     49.73 o 
   9   3  19       26.88       30.56     49.20 o 
   0   4  19      272.57      244.90     46.15 o 
   1   4  19      253.31      226.72     56.76 o 
   2   4  19       20.62        0.32     52.59 o 
   3   4  19      115.46      160.64     56.38 o 
   4   4  19       47.47       46.69     62.22 o 
   5   4  19       11.99      -21.84     68.94 o 
   6   4  19      181.80      225.10     73.24 o 
   7   4  19       19.47       -8.05     73.14 o 
   8   4  19       30.45       70.15     80.05 o 
   1   5  19       77.26       71.60     44.26 o 
   2   5  19       28.02       20.87     60.52 o 
   3   5  19      213.74      243.12     62.14 o 
   4   5  19       13.04        6.24     64.01 o 
   5   5  19      167.98      163.81     51.07 o 
   6   5  19        1.23        3.24     90.11 o 
   7   5  19       85.42       63.78     67.59 o 
   0   6  19       95.29      126.89     67.45 o 
   1   6  19      200.01      193.41     48.90 o 
   2   6  19      383.98      413.96     68.52 o 
   3   6  19       65.32       29.30     64.61 o 
   4   6  19        4.60        5.19     60.72 o 
   5   6  19      339.44      338.76     79.99 o 
   1   7  19        0.66       57.21     79.36 o 
   2   7  19      161.28      168.79     65.54 o 
   0   0  20     5010.14     5088.18    144.98 o 
   1   0  20     1390.92     1484.91     73.82 o 
   2   0  20     4048.87     4176.21     99.17 o 
   3   0  20      635.71      644.36     64.41 o 
   4   0  20       13.60       51.37     44.83 o 
   5   0  20      164.53      134.51     46.78 o 
   6   0  20      464.14      366.47     62.97 o 
   7   0  20       83.86       88.04     65.08 o 
   8   0  20      513.80      508.60     69.86 o 
   9   0  20      692.72      650.55     78.29 o 
  10   0  20      168.44      299.11     82.33 o 
   1   1  20      155.30      193.08     32.67 o 
   2   1  20      187.52      134.92     33.99 o 
   3   1  20     2004.29     1997.32     46.32 o 
   4   1  20      483.83      353.06     39.47 o 
   5   1  20        0.17       -3.91     36.39 o 
   6   1  20      215.96      160.93     42.12 o 
   7   1  20      193.61      184.74     41.20 o 
   8   1  20       86.09       56.06     42.78 o 
   9   1  20        9.44       59.39     72.79 o 
  10   1  20        1.78       17.74     61.11 o 
   0   2  20     1671.63     1676.10     76.39 o 
   1   2  20        0.32      -19.28     42.32 o 
   2   2  20      566.41      559.91     31.68 o 
   3   2  20      127.38       92.08     30.30 o 
   4   2  20       29.08       42.05     31.24 o 
   5   2  20      218.83      230.58     40.65 o 
   6   2  20       70.65       73.68     49.61 o 
   7   2  20       67.14       20.02     50.98 o 
   8   2  20       67.79       38.36     46.72 o 
   9   2  20       30.34       46.46     48.40 o 
   1   3  20      117.87      108.93     34.25 o 
   2   3  20        1.36       -4.01     35.79 o 
   3   3  20      210.19      196.21     61.79 o 
   4   3  20       27.07       52.84     38.58 o 
   5   3  20      179.51      154.91     41.64 o 
   6   3  20      149.03      146.29     48.76 o 
   7   3  20       12.94        8.63     50.23 o 
   8   3  20      120.70      110.58     50.02 o 
   9   3  20       36.41       11.45     55.01 o 
   0   4  20      643.50      647.91     49.11 o 
   1   4  20       18.60       28.38     45.78 o 
   2   4  20      260.04      285.29     62.60 o 
   3   4  20      323.21      330.12     58.83 o 
   4   4  20       21.85      -12.78     72.56 o 
   5   4  20       38.29       58.82     57.24 o 
   6   4  20        8.60       29.92     74.37 o 
   7   4  20        9.25       17.36     70.75 o 
   8   4  20        3.66       58.88    149.76 o 
   1   5  20        3.10       -8.16     64.34 o 
   2   5  20        0.35       15.79     60.09 o 
   3   5  20       27.84       38.34     63.38 o 
   4   5  20       92.13       85.37     65.57 o 
   5   5  20       87.17       76.59     69.56 o 
   6   5  20       10.48       28.53     83.80 o 
   0   6  20        4.36       39.02     66.62 o 
   1   6  20       81.67      131.18     50.83 o 
   2   6  20      840.41      865.04     70.78 o 
   3   6  20       47.58      117.30     64.21 o 
   4   6  20       61.09       96.78     69.93 o 
   1   1  21        0.17        6.34     30.69 o 
   2   1  21        2.57       11.78     31.79 o 
   3   1  21      356.42      331.35     36.99 o 
   4   1  21      533.26      523.20     39.33 o 
   5   1  21      417.25      373.67     41.59 o 
   6   1  21       16.64       36.11     48.31 o 
   7   1  21        6.75      -26.38     42.61 o 
   8   1  21       80.98       88.30     48.41 o 
   9   1  21        8.59       20.99     62.44 o 
   0   2  21       23.78       79.41     61.57 o 
   1   2  21      117.59       91.38     42.08 o 
   2   2  21      766.83      728.31     45.88 o 
   3   2  21      291.10      295.59     31.69 o 
   4   2  21       23.86       41.41     40.02 o 
   5   2  21      320.06      299.71     45.63 o 
   6   2  21       98.88       51.96     48.33 o 
   7   2  21      100.27      100.88     52.97 o 
   8   2  21        1.24        8.48     47.00 o 
   9   2  21       70.93       99.11     47.54 o 
   1   3  21       74.19       76.63     39.03 o 
   2   3  21       29.99       25.87     47.85 o 
   3   3  21        2.49       27.06     62.57 o 
   4   3  21      210.71      254.09     61.66 o 
   5   3  21       28.34       13.91     77.40 o 
   6   3  21       20.64       34.52     69.34 o 
   7   3  21       73.04       46.68     52.41 o 
   8   3  21        1.01       36.86     53.49 o 
   0   4  21       14.39      -18.76    107.18 o 
   1   4  21       33.16       60.25     44.19 o 
   2   4  21       87.87      155.74     58.06 o 
   3   4  21       62.25       68.26     62.13 o 
   4   4  21        1.49      -14.90     74.57 o 
   5   4  21       10.86      -28.69     82.87 o 
   6   4  21       20.25       80.17     77.84 o 
   7   4  21        4.26       29.35     70.98 o 
   1   5  21        0.07       85.12     67.55 o 
   2   5  21       23.07       40.99     64.32 o 
   3   5  21       29.74       52.00     62.34 o 
   4   5  21       37.94       74.64     58.44 o 
   5   5  21        4.41      -17.01     71.36 o 
   6   5  21       68.21       70.25     75.82 o 
   0   6  21      405.59      428.86     68.91 o 
   1   6  21      105.84      147.54     50.78 o 
   2   6  21      130.90      162.97     64.64 o 
   3   6  21        4.68        3.54     65.95 o 
   0   0  22      422.41      352.47     99.43 o 
   1   0  22       86.63      140.55     66.35 o 
   2   0  22       20.28      -13.52     65.63 o 
   3   0  22     2746.87     2738.13     68.75 o 
   4   0  22      301.67      344.59     49.32 o 
   5   0  22     1445.66     1201.17     88.04 o 
   6   0  22        0.21      -15.89     69.25 o 
   7   0  22      221.95      297.72     68.93 o 
   8   0  22      272.88      259.41     66.94 o 
   9   0  22        8.05       24.37     71.88 o 
   1   1  22     2901.27     3059.71     65.61 o 
   2   1  22       68.79       73.99     33.35 o 
   3   1  22      445.16      402.94     37.52 o 
   4   1  22      392.55      350.04     38.01 o 
   5   1  22       91.21       84.62     36.45 o 
   6   1  22       53.57       65.55     51.43 o 
   7   1  22        3.50       22.34     47.46 o 
   8   1  22       20.61        5.13     52.18 o 
   0   2  22      402.48      403.33     65.49 o 
   1   2  22        1.01       -0.03     51.27 o 
   2   2  22      534.01      491.58     44.45 o 
   3   2  22      152.62      160.68     42.61 o 
   4   2  22      311.06      302.56     81.56 o 
   5   2  22      269.01      217.28     46.41 o 
   6   2  22      101.86       81.96     49.68 o 
   7   2  22       30.76       18.29     44.88 o 
   8   2  22       16.96       54.71     45.14 o 
   1   3  22        2.62       -5.77     41.29 o 
   2   3  22       79.89       62.65     60.53 o 
   3   3  22      615.83      617.57     70.65 o 
   4   3  22      387.12      405.17     64.59 o 
   5   3  22       98.58      143.92     62.66 o 
   6   3  22       48.22       83.39     66.36 o 
   7   3  22       25.32       24.77     92.19 o 
   0   4  22       60.50       47.05    119.96 o 
   1   4  22       23.16       57.52     58.91 o 
   2   4  22       53.96      105.56     47.59 o 
   3   4  22      218.70      222.97     59.59 o 
   4   4  22       28.91       16.79     57.95 o 
   5   4  22       76.91       64.08     66.93 o 
   6   4  22        4.63       -4.93     94.86 o 
   1   5  22       34.65       69.77     62.04 o 
   2   5  22        2.78       -2.62     60.65 o 
   3   5  22      214.87      163.11     70.60 o 
   4   5  22       15.25       27.46     64.24 o 
   5   5  22      158.08      118.94     65.68 o 
   0   6  22        2.30       30.31     70.65 o 
   1   1  23       41.08       80.21     45.46 o 
   2   1  23        0.11       19.03     43.08 o 
   3   1  23      418.07      471.26     45.58 o 
   4   1  23       40.98       91.18     37.44 o 
   5   1  23        0.36       -3.97     39.12 o 
   6   1  23       25.06       19.87     50.32 o 
   7   1  23      140.96      165.30     51.72 o 
   8   1  23        3.14        7.60     54.05 o 
   0   2  23      235.53      261.26     60.34 o 
   1   2  23       14.95       14.98     43.18 o 
   2   2  23      180.50      166.75     42.49 o 
   3   2  23      132.52      142.81     62.56 o 
   4   2  23       55.52       45.89     62.28 o 
   5   2  23       51.23       55.86     70.86 o 
   6   2  23       40.76       44.07     57.35 o 
   7   2  23        0.21       23.84     60.18 o 
   1   3  23       32.32       72.19     50.72 o 
   2   3  23        0.00       29.44     55.60 o 
   3   3  23        3.56       26.67     59.43 o 
   4   3  23       25.23        1.18     61.70 o 
   5   3  23      356.55      327.08     64.11 o 
   6   3  23        0.94       23.55     77.94 o 
   7   3  23        0.16      -26.38     91.76 o 
   0   4  23       20.20      -25.86     96.06 o 
   1   4  23      164.48       86.01     69.13 o 
   2   4  23       43.86       37.99     50.00 o 
   3   4  23        0.05       40.89     68.66 o 
   4   4  23       56.07       -4.34     60.95 o 
   5   4  23        1.71       32.88     77.35 o 
   1   5  23       24.83       12.20     77.88 o 
   2   5  23        2.45       13.26     68.19 o 
   3   5  23       46.66       22.67     70.76 o 
   0   0  24       33.58       38.94     97.36 o 
   1   0  24      192.44      216.81     71.39 o 
   2   0  24      150.94      136.44     68.24 o 
   3   0  24       25.89       77.69     48.81 o 
   4   0  24       27.93       34.45     47.76 o 
   5   0  24      109.61      105.40     49.82 o 
   6   0  24       23.76       52.03     65.66 o 
   7   0  24       43.18       24.75     73.80 o 
   1   1  24        5.26      -10.50     46.56 o 
   2   1  24      272.10      287.61     49.98 o 
   3   1  24      329.41      292.54     47.67 o 
   4   1  24      142.48      145.73     45.08 o 
   5   1  24       15.87       39.10     46.63 o 
   6   1  24        1.96        9.24     64.14 o 
   7   1  24       24.12       14.71     52.92 o 
   0   2  24      279.93      372.71     67.36 o 
   1   2  24       68.94       56.22     45.96 o 
   2   2  24       83.57       64.04     43.57 o 
   3   2  24       30.74       17.95     58.51 o 
   4   2  24        1.48       36.97     71.26 o 
   5   2  24      251.01      195.66     62.26 o 
   6   2  24      156.56      113.22     79.64 o 
   1   3  24      133.45      140.04     55.74 o 
   2   3  24       12.51       33.93     67.11 o 
   3   3  24      110.33      119.67     59.65 o 
   4   3  24        0.00      -11.39     51.66 o 
   5   3  24      132.67      212.09     60.97 o 
   6   3  24      121.96      138.29     74.82 o 
   1   4  24        2.76       51.50     89.59 o 
   2   4  24       23.11       63.78     74.05 o 
   3   4  24        1.67       32.29     49.84 o 
   4   4  24      117.28      132.46     66.42 o 
   1   5  24        0.37       -6.40     67.45 o 
   1   1  25      134.71      136.80     46.66 o 
   2   1  25        2.41      -26.52     45.95 o 
   3   1  25      659.92      703.70     52.01 o 
   4   1  25       30.70       26.73     60.17 o 
   5   1  25        5.31       10.73     47.06 o 
   6   1  25       12.63       31.40     63.39 o 
   0   2  25        0.43       32.86     67.69 o 
   1   2  25        6.21       24.24     45.08 o 
   2   2  25      124.16      126.28     55.92 o 
   3   2  25       54.08       36.02     64.83 o 
   4   2  25        0.09        1.54     60.70 o 
   5   2  25      461.66      415.03     70.48 o 
   1   3  25      221.84      276.78     90.58 o 
   2   3  25        0.77       20.19     68.67 o 
   3   3  25      186.12      210.15     63.33 o 
   4   3  25      423.93      452.07     64.34 o 
   0   4  25      250.74      206.41    105.40 o 
   1   4  25       62.72       53.76     74.14 o 
   2   4  25       41.84      123.28     80.68 o 
   1   0  26       82.04       55.66     64.54 o 
   2   0  26       39.77        3.15     70.31 o 
   3   0  26       39.43       79.66     70.38 o 
   4   0  26       39.77       23.89     62.99 o 
   5   0  26       15.47       15.50    114.24 o 
   1   1  26       61.84      106.56     46.80 o 
   2   1  26       23.27      -24.21     53.07 o 
   3   1  26      201.95      221.38     62.12 o 
   4   1  26       26.39       19.02     59.05 o 
   5   1  26       22.92       40.70     51.04 o 
   0   2  26       44.03       51.51     76.84 o 
   1   2  26        6.14        1.93     51.52 o 
   2   2  26      129.06      156.97     59.67 o 
   3   2  26       26.82       19.73     62.24 o 
   4   2  26        6.84       20.18     80.78 o 
   1   3  26       18.14        2.25    121.70 o 
   2   3  26        4.03       28.68     63.33 o 
   3   3  26      131.92      127.75     64.76 o 
   1   1  27        2.61       28.39     46.05 o 
   2   1  27       18.15       33.64     59.47 o 
   3   1  27       21.93       39.04     59.53 o 
   0   2  27        6.94      101.40    110.72 o 
   1   2  27       34.62       50.49     56.21 o 
   2   2  27       22.94       29.08     61.32 o 
   0   0  28       96.76      155.68    104.83 o 
   1   0  28      155.67      117.63     74.90 o 
                                                 
